# Supplementary material for: Does behavioral thermal tolerance predict distribution pattern and habitat use in two sympatric Neotropical frogs?
Source: PLoS One. 2020 Sep 22;15(9):e0239485. doi: 10.1371/journal.pone.0239485 (PMC7508379; doi:10.1371/journal.pone.0239485)
Supplement: S1 Table — Data on each individual tested for Voluntary Thermal Maximum (VTMax) in this study. (XLSX) [file pone.0239485.s004.xlsx]

## Sheet: S1 Table
S1 Table - Data on each individual tested for Voluntary Thermal Maximum (VTMax) in this study.
Species	Individual identity	Period of day (Day/Night)	Time at which experiment was started	Initial Body temperature	VTMax (ºC)	Duration of experiment	Weight of the frog before experiment (g)	Heating rate (ºC/min)
Physalaemus nattereri	1	D	15:45:00	29.32	36.71	41	6.28	0.18
Physalaemus nattereri	2	D	16:29:00	30.58	34.74	44	6.4	0.095
Physalaemus nattereri	3	D	17:27:00	23.82	33.89	12	7.24	0.839
Physalaemus nattereri	4	D	17:49:00	30.33	33.03	6	10.65	0.45
Physalaemus nattereri	5	N	18:00:00	22.73	33.67	32	7.41	0.342
Physalaemus nattereri	6	D	11:32:00	24.96	32.09	48	7.51	0.149
Physalaemus nattereri	7	D	16:47:00	25.03	35.01	62	4.94	0.161
Physalaemus nattereri	8	N	18:09:00	26.53	33.07	81	5.18	0.081
Physalaemus nattereri	9	N	19:42:00	26.33	34.97	36	19.27	0.24
Physalaemus nattereri	10	N	20:27:00	27.32	32.45	41	32.45	0.125
Physalaemus nattereri	11	N	21:13:00	25.06	29.59	71	4.86	0.064
Physalaemus nattereri	12	N	22:29:00	27.65	30.38	44	5.94	0.062
Physalaemus nattereri	13	N	23:19:00	26.24	30.01	36	7.63	0.105
Physalaemus nattereri	14	N	00:03:00	26.52	30.67	34	7.9	0.122
Physalaemus cuvieri	12	D	08:08:00	23.58	28.04	30	1.29	0.15
Physalaemus cuvieri	13	D	09:10:00	26.39	31.94	29	2.27	0.19
Physalaemus cuvieri	14	D	09:46:00	25.95	31.28	56	2.66	0.1
Physalaemus cuvieri	15	D	10:57:00	24.27	30.07	32	2.01	0.18
Physalaemus cuvieri	16	D	11:34:00	23.99	28.63	56	2.1	0.08
Physalaemus cuvieri	17	D	12:32:00	26.48	30.12	47	1.53	0.08
Physalaemus cuvieri	18	D	13:28:00	25.23	29.17	86	1.99	0.05
Physalaemus cuvieri	19	D	15:00:00	27	27.48	45	3.82	0.01
Physalaemus cuvieri	20	D	15:50:00	26.02	30.48	37	2.23	0.12
Physalaemus cuvieri	1	N	18:26:00	22.95	32.07	54	3.29	0.17
Physalaemus cuvieri	2	N	20:30:00	25.78	30.98	49	3.39	0.11
Physalaemus cuvieri	3	N	21:27:00	26.96	31.58	46	3.39	0.1
Physalaemus cuvieri	4	N	22:19:00	26.98	28.14	6	1.19	0.19
Physalaemus cuvieri	5	N	22:35:00	25.38	28.35	24	2.43	0.12
Physalaemus cuvieri	6	N	23:10:00	26.28	31.26	39	2.53	0.13
Physalaemus cuvieri	7	N	23:58:00	26.12	33.05	55	2.41	0.13
Physalaemus cuvieri	8	N	00:58:00	26.02	28.9	17	1.9	0.17
Physalaemus cuvieri	9	N	01:21:00	26.85	31.4	31	2.09	0.15
Physalaemus cuvieri	10	N	01:57:00	26.68	29.79	24	3.19	0.13
Physalaemus cuvieri	11	N	02:25:00	26.32	33.13	18	1.78	0.38
