# Supplementary material for: Does behavioral thermal tolerance predict distribution pattern and habitat use in two sympatric Neotropical frogs?
Source: PLoS One. 2020 Sep 22;15(9):e0239485. doi: 10.1371/journal.pone.0239485 (PMC7508379; doi:10.1371/journal.pone.0239485)
Supplement: S2 Table — (XLSX) [file pone.0239485.s005.xlsx]

## Sheet: S2 Table
S2 Table. Temperature data of P. cuvieri during experiments.
Individuals of Physalaemus cuvieri
Time	1	2	3	4	5	6	7	8	9	10	11	12	13	14	15	16	17	18	19	20
1904-01-01	22.95	25.78	27.54	27.75	25.93	27.12	29.43	28.99	27.38	27.64	26.58	27.18	27.29	25.98	24.38	28.11	26.62	25.37	28.6	26.1
1904-01-01 00:00:10	22.96	25.88	27.5	27.43	25.83	27.04	29.35	28.83	27.35	28.3	26.54	26.7	27.09	25.95	24.51	28.07	26.77	25.27	28.71	26.14
1904-01-01 00:00:20	22.97	26.04	27.39	27.52	26.08	27.06	29.18	28.97	27.32	28.6	26.37	26.22	26.8	26.06	24.7	27.98	26.56	25.24	28.82	26.17
1904-01-01 00:00:30	22.97	26.3	27.34	27.52	25.97	27.05	29.12	28.73	27.21	28.72	26.32	25.9	26.51	26.3	24.52	27.8	26.48	25.23	28.78	26.04
1904-01-01 00:00:40	23.09	26.35	27.58	27.22	25.74	26.86	29.02	28.43	27.24	28.86	26.34	25.71	26.39	26.28	24.5	27.54	26.65	25.34	28.85	26.02
1904-01-01 00:00:50	23.52	26.5	27.66	27.27	25.8	26.83	29	27.91	27.22	29.01	26.38	25.89	26.61	26.46	24.5	27.53	26.83	25.59	28.71	26.08
1904-01-01 00:01:00	24.04	26.7	27.62	27.1	25.77	26.68	28.97	27.53	27.17	28.8	26.35	25.39	26.64	26.42	24.27	27.58	26.83	25.77	28.75	26.13
1904-01-01 00:01:10	24.53	26.78	27.71	27.02	25.53	26.68	28.72	27.48	27.1	28.47	26.39	24.63	26.59	26.29	24.4	27.3	27.07	25.45	28.74	26.22
1904-01-01 00:01:20	25.01	26.82	27.6	26.98	25.45	26.58	28.39	27.32	27.03	28.99	26.41	24.97	26.49	26.21	24.56	27.15	27.05	25.68	28.74	26.44
1904-01-01 00:01:30	25.49	26.77	27.52	27.38	25.42	26.36	28.36	27.05	26.92	29.47	26.4	24.4	26.44	26.41	24.44	27.03	26.75	25.68	28.67	26.57
1904-01-01 00:01:40	25.98	26.6	27.45	27.78	25.56	26.36	28.18	27.11	26.85	29.95	26.39	24.43	26.47	26.45	24.66	26.92	26.64	25.66	28.62	26.59
1904-01-01 00:01:50	26.45	26.69	27.23	27.55	25.66	26.4	28.1	26.73	26.87	26.99	26.37	23.87	26.51	26.5	24.5	26.89	26.77	25.56	28.57	26.59
1904-01-01 00:02:00	26.91	26.97	27.09	27.37	25.67	26.32	28.29	26.74	26.86	26.95	26.47	24.09	26.64	26.54	24.65	26.81	26.83	25.65	28.71	26.39
1904-01-01 00:02:10	27.36	27.17	27.01	27.37	25.62	26.31	28.25	26.56	26.91	26.84	26.63	23.94	26.83	26.62	24.64	26.79	26.8	25.83	28.7	26.55
1904-01-01 00:02:20	27.78	27.31	27	27.46	25.6	26.28	27.82	26.42	27.12	26.76	26.66	23.97	26.77	26.61	24.43	26.86	26.78	25.89	28.47	26.71
1904-01-01 00:02:30	28.32	27.36	26.98	27.64	25.6	26.38	27.84	26.37	27.18	26.7	26.58	23.75	26.61	26.54	24.49	27.02	26.92	25.92	28.47	26.67
1904-01-01 00:02:40	28.86	27.56	26.97	27.85	25.61	26.4	28.01	26.29	27.11	26.68	26.62	23.91	26.81	26.54	24.52	26.75	26.94	26.01	28.4	26.63
1904-01-01 00:02:50	29.3	27.63	26.96	28.21	25.63	26.48	27.61	26.14	27.23	26.69	26.83	23.69	26.89	26.79	24.6	26.81	26.84	25.96	28.32	26.53
1904-01-01 00:03:00	29.67	27.69	26.97	28.35	25.64	26.51	27.69	26.08	27.35	26.71	26.74	23.76	26.76	26.77	24.87	26.94	26.77	25.99	28.29	26.48
1904-01-01 00:03:10	30.01	27.73	26.98	28.37	25.42	26.56	27.8	26.11	27.4	26.73	26.8	23.65	26.57	26.67	24.83	26.93	26.7	26.07	28.39	26.72
1904-01-01 00:03:20	30.3	27.76	26.97	28.46	25.38	26.68	27.71	26.05	27.44	26.77	27.23	23.58	26.8	26.92	24.99	26.81	26.74	26.11	28.56	26.79
1904-01-01 00:03:20	30.3	27.76	26.97	28.46	25.38	26.68	27.71	26.05	27.44	26.83	27.23	23.58	26.8	26.92	24.99	26.81	26.74	26.11	28.56	26.79
1904-01-01 00:03:30	30.57	27.86	27.02	28.58	25.67	26.76	27.35	26.02	27.5	26.9	27.4	23.66	26.98	26.99	24.84	26.78	26.67	26.2	28.6	26.84
1904-01-01 00:03:40	30.86	27.88	27.05	28.88	25.6	26.86	27.12	26.02	27.55	27	27.42	23.81	26.84	27.02	25.11	26.94	26.87	26.38	28.6	26.72
1904-01-01 00:03:50	31.13	27.79	27.21	28.94	25.66	26.99	27.3	26.09	27.52	27.09	27.47	23.71	26.95	27.08	25.05	26.91	27.02	26.55	28.56	26.64
1904-01-01 00:04:00	31.39	27.79	27.45	29.04	25.7	27.08	27.33	26.08	27.48	27.09	27.43	23.85	27.13	27.14	25.22	26.68	27.04	26.58	28.54	26.74
1904-01-01 00:04:10	31.64	27.92	27.45	29	25.73	27.15	27.07	26.12	27.52	27.18	27.35	23.99	27.17	27.21	25.37	26.7	27.05	26.66	28.47	26.57
1904-01-01 00:04:20	31.81	28.11	27.32	29.21	25.69	27.23	26.8	26.17	27.61	27.27	27.32	24.14	27.17	27.21	25.41	26.83	27.02	26.57	28.26	26.8
1904-01-01 00:04:30	32.04	28.13	27.43	29.08	25.61	27.29	26.96	26.3	27.76	27.39	27.33	24.02	27.15	27.25	25.38	26.95	26.91	26.67	28.22	26.87
1904-01-01 00:04:40	32.25	28.15	27.62	29.08	25.78	27.32	26.99	26.27	27.81	27.47	27.41	24.16	27.15	27.27	25.31	26.97	26.99	26.84	28.42	26.64
1904-01-01 00:04:50	32.42	28.19	27.7	29.15	25.79	27.46	26.68	26.46	27.74	27.55	27.55	24.25	27.15	27.27	25.62	26.84	27.14	26.89	28.37	26.83
1904-01-01 00:05:00	32.62	28.23	27.76	29.01	25.81	27.66	26.69	26.36	27.96	27.67	27.58	24.3	27.16	27.28	25.67	26.75	27.07	26.93	28.37	26.82
1904-01-01 00:05:10	32.86	28.26	27.8	28.74	25.84	27.86	26.59	26.54	28.1	27.78	27.64	24.42	27.11	27.33	25.75	26.99	27.09	26.89	28.22	26.61
1904-01-01 00:05:20	33.01	28.27	27.87	28.85	25.89	27.92	26.5	26.54	28.16	27.87	27.65	24.43	26.92	27.44	25.83	27.04	27.09	27.05	28.2	26.74
1904-01-01 00:05:30	33.11	28.33	27.72	29	25.92	27.83	26.59	26.7	28.14	27.96	27.67	24.49	27.15	27.62	25.74	27.03	27.12	26.82	28.35	26.91
1904-01-01 00:05:40	33.18	28.22	27.49	28.73	25.9	27.92	26.43	26.74	28.21	28.05	27.59	24.65	27.04	27.67	25.63	26.86	27.22	26.56	28.35	26.94
1904-01-01 00:05:50	33.27	28.22	27.7	28.95	25.88	28.03	26.45	26.66	28.33	28.1	27.57	24.72	27.02	27.74	25.84	26.95	27.29	26.71	28.33	26.88
1904-01-01 00:06:00	33.33	28.33	28.14	28.14	25.82	28.18	26.37	26.81	28.36	28.13	27.64	24.75	27.16	27.83	25.9	27.03	27.3	26.77	28.34	27.02
1904-01-01 00:06:10	33.4	28.44	28.47		26.06	28.28	26.35	26.98	28.34	28.19	27.75	24.7	27.05	27.85	25.88	27.02	27.33	26.71	28.33	26.97
1904-01-01 00:06:20	33.49	28.46	28.47		25.97	28.32	26.14	27.13	28.38	28.32	27.74	24.9	27.17	27.84	25.78	27.02	27.35	26.8	28.29	26.89
1904-01-01 00:06:30	33.58	28.42	28.55		25.94	28.38	26.22	27.29	28.42	28.42	27.71	24.93	27.27	27.74	25.82	27.1	27.41	26.9	28.2	27.1
1904-01-01 00:06:40	33.2	28.43	28.57		26.11	28.44	26.3	27.39	28.35	28.49	27.76	24.88	27.23	27.9	25.92	27.23	27.47	27.04	28	27.12
1904-01-01 00:06:40	33.2	28.43	28.68		26.11	28.44	26.3	27.39	28.35	28.53	27.76	24.88	27.23	27.9	25.92	27.23	27.47	27.04	28	27.12
1904-01-01 00:06:50	31.15	28.63	28.73		26.37	28.38	26.4	27.5	28.48	28.57	27.81	25.03	27.11	27.98	25.98	27.22	27.5	27.23	27.93	27.08
1904-01-01 00:07:00	30.68	28.73	29.02		26.32	28.34	26.35	27.41	28.51	28.59	27.76	24.81	27.27	28	25.99	27.18	27.51	27.28	27.92	26.89
1904-01-01 00:07:10	30.74	28.77	28.99		26.34	28.44	26.18	27.42	28.49	28.57	27.73	25.03	27.8	27.91	26.01	27.23	27.48	27.29	27.98	26.96
1904-01-01 00:07:20	30.99	28.67	29.24		26.52	28.57	26.12	27.54	28.43	28.57	27.8	25.2	27.69	28.06	26.19	27.29	27.36	27.27	28.06	27.17
1904-01-01 00:07:30	31.32	28.68	29.19		26.55	28.57	26.29	27.66	28.36	28.57	27.8	25.25	27.67	28.12	26.35	27.35	27.46	27.37	28.15	27.2
1904-01-01 00:07:40	31.64	28.74	28.85		26.4	28.62	26.29	27.77	28.44	28.65	27.8	25.19	27.73	28.18	26.36	27.54	27.85	27.43	28.17	27.24
1904-01-01 00:07:50	31.97	28.93	28.74		26.23	28.73	26.21	28.01	28.55	28.66	27.92	25.08	27.77	28.19	26.28	27.57	28.04	27.45	28.1	27.01
1904-01-01 00:08:00	32.29	29.05	28.68		26.41	28.6	26.4	28.18	28.49	28.67	27.98	25.39	27.81	28.1	26.39	27.46	28.19	27.43	27.98	27.2
1904-01-01 00:08:10	32.53	29.1	28.82		26.46	28.63	26.39	28.3	28.39	28.69	27.96	25.24	27.93	28.24	26.48	27.49	28.19	27.5	27.98	27.31
1904-01-01 00:08:20	32.73	29.07	28.83		26.53	28.81	26.25	28.38	28.32	28.67	28	25.33	28.03	28.28	26.49	27.54	28.3	27.49	28.01	27.31
1904-01-01 00:08:30	32.64	29.15	28.78		26.41	28.69	26.36	28.44	28.4	28.61	28.04	25.46	28.09	28.26	26.54	27.59	29.37	27.37	28.13	27.28
1904-01-01 00:08:40	33.04	29.28	28.8		26.61	28.84	26.39	28.62	28.41	28.58	28.16	25.2	28.25	28.42	26.59	27.81	28.14	27.38	28.26	27.23
1904-01-01 00:08:50	33.23	29.32	28.95		26.49	28.88	26.3	28.74	28.34	28.56	28.08	25.27	28.36	28.41	26.64	27.88	28.18	27.55	28.3	27.06
1904-01-01 00:09:00	33.34	29.36	28.95		26.46	28.75	26.4	28.83	28.43	28.55	28.07	25.33	28.38	28.38	26.63	27.92	28.25	27.59	28.31	26.96
1904-01-01 00:09:10	33.37	29.43	29.01		26.93	28.85	26.54	29	28.23	28.53	28.25	25.29	28.25	28.47	26.59	27.91	28.34	27.52	28.27	27.08
1904-01-01 00:09:20	33.29	29.47	29.05		26.8	28.99	26.41	29	28.26	28.53	28.5	25.28	28.23	28.36	26.75	27.91	28.36	27.66	28.14	27.32
1904-01-01 00:09:30	33.01	29.36	29.02		26.8	29.01	26.5	28.98	28.36	28.52	29.15	25.37	28.32	28.53	26.81	27.88	28.35	27.76	28.07	27.32
1904-01-01 00:09:40	32.7	29.49	29.02		26.62	29.03	26.64	29.04	28.35	28.56	30.13	25.42	28.46	28.58	26.83	27.95	28.45	27.74	27.89	27.29
1904-01-01 00:09:50	32.62	29.63	28.95		26.79	28.93	26.73	29.21	28.18	28.58	30.38	25.55	28.5	28.47	26.85	28.02	28.55	27.63	27.81	27.18
1904-01-01 00:10:00	32.4	29.67	28.94		26.67	29.1	26.75	29.21	28.26	28.6	30.32	25.78	28.61	28.65	26.8	28.03	28.61	27.65	27.61	27.03
1904-01-01 00:10:00	32.4	29.67	29.09		26.69	29.1	26.75	29.21	28.26	28.62	30.32	25.78	28.61	28.65	26.8	28.03	28.61	27.65	27.61	27.03
1904-01-01 00:10:10	32.28	29.73	28.97		26.75	29.1	26.79	29.13	28.27	28.64	30.49	25.76	28.84	28.63	26.67	27.96	28.68	27.77	27.67	27.12
1904-01-01 00:10:20	32.18	29.72	28.83		26.66	29.08	26.78	29.31	28.17	28.65	30.72	25.64	28.93	28.73	26.74	27.91	28.74	27.81	27.74	27.04
1904-01-01 00:10:30	32.09	29.77	28.93		26.67	29.13	26.68	29.42	28.18	28.67	30.75	25.61	28.95	28.63	26.83	27.78	28.73	27.71	27.69	27.02
1904-01-01 00:10:40	32	29.82	28.85		26.77	28.98	26.75	29.37	28.21	28.67	30.77	25.54	29.04	28.83	26.94	27.76	28.63	27.6	27.68	27.12
1904-01-01 00:10:50	31.9	29.84	28.95		26.69	29.04	26.91	29.4	28.18	28.7	30.81	25.8	28.91	28.77	26.99	27.8	28.75	27.63	27.71	27.29
1904-01-01 00:11:00	31.8	29.84	28.7		26.85	29.11	26.92	29.44	28.22	28.74	30.83	25.63	29.09	28.79	27	27.84	28.76	27.63	27.65	27.34
1904-01-01 00:11:10	31.7	29.77	28.72		26.81	29.17	26.91	29.5	28.31	28.77	30.8	25.62	29.15	28.88	27	27.92	28.78	27.74	27.69	27.07
1904-01-01 00:11:20	31.6	29.79	28.37		26.73	29.31	26.92	29.53	28.34	28.83	30.7	25.69	29.05	28.88	27	27.94	28.84	27.82	27.69	27.14
1904-01-01 00:11:30	31.53	29.93	28.19		26.86	29.31	27.09	29.56	28.49	28.88	30.58	25.95	29.15	28.96	27.02	27.89	28.96	27.82	27.54	27.31
1904-01-01 00:11:40	31.46	29.96	28.09		26.92	29.17	27.11	29.66	28.51	28.94	30.48	25.98	29.2	28.92	27.07	27.83	29.11	27.68	27.59	27.34
1904-01-01 00:11:50	31.41	29.84	28.13		26.7	29.27	27.03	29.78	28.44	29	30.43	25.97	29.22	29.03	27.06	28	29.18	27.8	27.55	27.33
1904-01-01 00:12:00	31.38	29.9	28.46		30.08	29.41	27.22	29.81	28.35	29.08	30.44	25.81	29.23	28.98	27.09	28.1	29.2	27.96	27.69	27.23
1904-01-01 00:12:10	31.34	30.06	28.18		29.96	29.4	27.26	29.77	28.48	29.15	30.43	25.86	29.33	29.03	27.09	28.1	29.28	27.95	27.63	27.17
1904-01-01 00:12:20	31.29	30.05	28.25		30.03	29.25	27.23	29.61	28.45	29.22	30.35	25.89	29.28	29.15	27.1	28.42	29.38	27.79	27.53	27.07
1904-01-01 00:12:30	31.21	29.93	28.34		29.89	29.27	27.18	29.75	28.38	29.37	30.27	25.8	29.22	29.04	27.1	28.47	29.4	27.95	27.59	27.12
1904-01-01 00:12:40	31.15	30.07	28.23		29.63	29.3	27.26	29.59	28.42	29.44	30.14	25.8	29.39	29.15	27.1	28.51	29.41	28.02	27.5	27.27
1904-01-01 00:12:50	31.12	30.06	28.35		29.33	29.28	27.42	29.76	28.52	29.46	30	25.96	29.54	29.15	27.11	28.47	29.45	27.91	27.41	27.3
1904-01-01 00:13:00	31.11	30.13	28.35		29.3	29.3	27.45	29.59	28.5	29.55	30.09	26.07	29.6	29.17	27.14	28.33	29.46	27.78	27.09	27.28
1904-01-01 00:13:10	31.1	30.32	28.32		29.33	29.3	27.39	29.57	28.54	29.62	30.13	26.04	29.63	29.25	27.2	28.35	29.38	27.85	27.07	27.19
1904-01-01 00:13:20	31.1	30.39	28.32		29.22	29.19	27.56	29.6	28.53	29.71	30.1	26.01	29.51	29.23	27.33	28.51	29.47	27.96	27.39	27.09
1904-01-01 00:13:20	31.1	30.39	28.32		28.96	29.19	27.56	29.6	28.53	29.76	30.1	26.01	29.51	29.23	27.33	28.51	29.47	27.96	27.39	27.09
00:13:30	31.09	30.48	28.34		28.92	28.98	27.66	29.3	28.52	29.78	30.02	26.04	29.43	29.27	27.38	28.48	29.67	28.07	27.43	27.15
1904-01-01 00:13:40	31.07	30.58	28.54		28.88	29.11	27.67	29.2	28.59	29.79	30.09	26.08	29.57	29.22	27.43	28.46	29.71	27.89	27.57	27.13
1904-01-01 00:13:50	31.04	30.65	28.5		28.94	29.15	27.61	29.27	28.73	29.82	30.14	26.07	29.54	29.35	27.49	28.39	29.69	27.99	27.58	27
1904-01-01 00:14:00	30.97	30.71	28.63		28.88	28.99	27.66	29.24	28.77	29.82	30.16	25.94	29.52	29.23	27.52	28.33	29.67	28.1	27.56	27.08
1904-01-01 00:14:10	30.93	30.78	28.68		28.86	28.92	27.71	29.23	28.74	29.87	30.21	25.78	29.36	29.24	27.56	28.31	29.68	28.08	27.52	27.19
1904-01-01 00:14:20	30.94	30.87	28.54		28.76	28.95	27.76	29.15	28.78	29.91	30.34	25.72	29.41	29.44	27.54	28.4	29.7	28.02	27.57	27.04
1904-01-01 00:14:30	30.95	30.94	28.68		28.64	28.97	27.94	29.19	28.84	29.94	30.48	25.87	29.29	29.32	27.61	28.42	29.68	27.86	27.58	27.02
1904-01-01 00:14:40	30.97	30.97	28.66		28.55	28.99	28	29.13	28.95	29.97	30.7	26.03	29.43	29.48	27.69	28.24	29.6	28.06	27.6	27.23
1904-01-01 00:14:50	31.04	30.89	28.61		28.48	28.95	28.05	29.03	29.02	30.02	30.88	26.06	29.29	29.39	27.81	28.36	29.51	28.03	27.62	27.14
1904-01-01 00:15:00	31.18	30.98	28.68		28.44	28.92	28.04	28.93	29.03	29.93	31	26.09	29.29	29.45	27.91	28.12	29.57	28.03	27.66	27.33
1904-01-01 00:15:10	31.36	31.16	28.71		28.44	28.94	28.11	28.82	29.09	29.97	31.15	26.08	29.41	29.48	27.92	28.03	29.61	28.04	27.7	27.26
1904-01-01 00:15:20	31.56	31.1	28.92		28.34	29.1	28.28	28.76	29.22	30.01	31.33	26.1	29.38	29.53	27.9	27.85	29.58	28.03	27.79	27.26
1904-01-01 00:15:30	31.76	30.99	28.98		28.37	28.97	28.3	28.96	29.21	30.07	31.49	26.09	29.28	29.41	27.82	26.73	29.58	28.02	27.79	27.45
1904-01-01 00:15:40	31.97	30.79	28.99		28.24	29.04	28.38	28.92	29.21	30.06	31.52	26.08	29.19	29.58	27.9	26.34	29.7	28.03	27.73	27.5
1904-01-01 00:15:50	32.14	30.73	29.01		28.32	29.13	28.45	28.9	29.2	30.02	31.74	26.06	29.37	29.49	27.95	25.99	29.69	28.04	27.79	27.49
1904-01-01 00:16:00	32.33	30.68	28.98		28.42	29.09	28.53	28.9	29.28	29.97	32.11	26.01	29.2	29.59	27.95	25.67	29.55	27.87	27.81	27.53
1904-01-01 00:16:10	32.51	30.48	28.94		28.39	28.94	28.59	28.86	29.43	29.94	32.51	25.8	29.27	29.48	27.98	25.52	29.55	27.88	27.99	27.45
1904-01-01 00:16:20	32.66	30.41	28.94		28.35	28.85	28.68	28.81	29.47	29.91	32.85	25.91	29.28	29.48	27.95	25.32	29.71	27.9	28.04	27.6
1904-01-01 00:16:30	32.78	30.38	29.04		28.32	28.85	28.75	28.79	29.52	29.91	33.12	25.83	29.21	29.68	27.9	25.04	29.61	27.82	28.1	27.68
1904-01-01 00:16:40	32.87	30.32	28.91		28.3	28.92	28.81	28.69	29.61	29.9	33.29	25.82	29.28	29.65	27.95	24.8	29.5	27.87	28.02	27.71
1904-01-01 00:16:40	32.87	30.32	28.94		28.32	28.92	28.81	28.69	29.61	29.86	33.29	25.82	29.28	29.65	27.95	24.8	29.5	27.87	28.02	27.71
1904-01-01 00:16:50	32.9	30.27	29.1		28.3	29.04	28.91	28.72	29.73	29.83	33.37	25.81	29.24	29.56	28.02	24.62	29.5	27.83	28.05	27.73
1904-01-01 00:17:00	32.34	30.27	29.11		28.18	28.91	29.01	28.7	29.85	29.72	33.35	25.87	29.28	29.5	28.04	24.47	29.61	28.01	28.14	27.73
1904-01-01 00:17:10	30.49	30.25	29		28.11	28.92	29.08	28.67	29.92	29.68	33.39	25.97	29.22	29.53	27.97	24.24	29.75	28.04	28.16	27.77
1904-01-01 00:17:20	30.15	30.22	29.14		28.1	29.05	29.18	28.78	30	29.68	33.4	25.95	29.34	29.55	27.94	23.99	29.75	28.02	28.32	27.74
1904-01-01 00:17:30	30.13	30.21	29.19		28.2	29.04	29.25	28.85	30.05	29.69	33.38	25.87	29.38	29.55	27.94	25	29.71	27.95	28.39	27.62
1904-01-01 00:17:40	29.94	30.19	29.11		28.2	29	29.35	28.9	30.11	29.69	33.36	26.1	29.41	29.53	27.97	25.07	29.71	27.8	28.35	27.66
1904-01-01 00:17:50	30.06	30.16	29.1		28.18	29.06	29.45		30.19	29.75	33.3	26.13	29.31	29.61	28.04	25.19	29.66	27.98	28.37	27.76
1904-01-01 00:18:00	30.07	30.13	29.22		28.17	29.06	29.57		30.27	29.85	33.23	25.96	29.44	29.65	28.05	25.22	29.53	27.84	28.5	27.96
1904-01-01 00:18:10	30.04	30.09	29.24		28.17	29.08	29.71		30.37	29.94	33.13	26	29.52	29.52	27.78	25.34	29.69	27.93	28.56	28
1904-01-01 00:18:20	30.15	30.21	29.14		28.17	28.97	29.8		30.44	30.01	33.02	26.06	29.48	29.61	27.79	25.46	29.79	28.01	28.49	28.02
1904-01-01 00:18:30	30.23	30.15	29.24		28.17	29.05	29.9		30.42	30.08		26.11	29.48	29.48	27.92	25.52	29.67	27.95	28.67	28.08
1904-01-01 00:18:40	30.07	29.95	29.31		28.16	29.11	29.97		30.35	30.1		26.23	29.61	29.42	27.98	25.6	29.78	27.75	28.71	28.16
1904-01-01 00:18:50	30.18	29.81	29.31		28	29.03	29.96		30.37	30.13		25.99	29.63	29.43	27.96	25.6	29.79	27.86	28.64	28.22
1904-01-01 00:19:00	30.11	29.88	29.28		27.99	28.95	29.98		30.49	30.19		26.22	29.54	29.39	28.02	26.08	29.87	27.95	28.67	28.25
1904-01-01 00:19:10	29.95	29.82	29.08		28.13	29.01	30.16		30.6	30.11		28.7	29.64	29.42	28.05	26.07	29.97	27.96	28.72	28.33
1904-01-01 00:19:20	29.73	29.79	28.61		28.14	29.13	30.18		30.7	30.03		28.45	29.54	29.56	28.17	26.07	29.87	27.77	28.81	28.35
1904-01-01 00:19:30	29.9	29.82	28.41		27.93	29.18	30.08		30.7	29.99		28.1	29.61	29.56	28.2	26.16	30.03	27.8	28.88	28.41
1904-01-01 00:19:40	29.74	29.91	28.41		28.03	29.14	30.22		30.65	30.04		28.05	29.5	29.39	28.21	26.36	29.9	27.88	28.86	28.41
1904-01-01 00:19:50	29.62	29.87	28.41		28.08	28.99	30.29		30.56	29.96		28.2	29.55	29.53	28.14	26.59	30.06	28.03	28.93	28.44
1904-01-01 00:20:00	29.36	29.73	28.38		28.07	29.01	30.16		30.7	29.79		28.1	29.48	29.52	28.14	26.71	30.05	27.95	29	28.5
1904-01-01 00:20:00	29.36	29.73	28.61		28.07	29.01	30.16		30.7			27.75	29.48	29.52	28.14	26.81	30.05	27.95	29	28.5
1904-01-01 00:20:10	29.43	29.63	28.68		28.1	29.04	30.21		30.66			27.54	29.52	29.47	28.21	26.92	29.89	27.78	28.99	28.54
1904-01-01 00:20:20	29.5	29.61	28.7		28.15	29.04	30.23		30.69			27.39	29.41	29.43	28.37	26.8	29.96	27.9	29.03	28.53
1904-01-01 00:20:30	29.62	29.64	28.67		28.23	29.14	30.38		30.69			27.35	29.47	29.32	28.38	26.78	30.05	27.93	28.95	28.47
1904-01-01 00:20:40	29.52	29.71	28.69		28.27	29.01	30.43		30.58			27.37	29.36	29.29	28.41	26.84	29.93	27.85	28.86	28.54
1904-01-01 00:20:50	29.67	29.77	28.71		28.28	28.99	30.43		30.67			27.32	29.43	29.19	28.47	26.96	29.97	27.99	28.76	28.71
1904-01-01 00:21:00	29.42	29.64	28.61		28.31	29	30.44		30.66			27.19	29.42	29.08	28.53	26.99	30.06	27.86	28.84	28.6
1904-01-01 00:21:10	26.98	29.65	28.65		28.34	29.09	30.33		30.64			27.06	29.44	29.03	28.66	26.99	30.13	27.86	28.83	28.59
1904-01-01 00:21:20	31.99	29.74	28.81		28.39	29.13	30.46		30.6			26.93	29.45	29.04	28.77	27.07	30.17	27.94	28.83	28.61
1904-01-01 00:21:30	31.91	29.73	28.83		28.46	29.13	30.47		30.56			26.9	29.37	29.02	28.55	27.16	30.18	28.1	29.02	28.72
1904-01-01 00:21:40	31.56	29.6	28.71		28.52	29.11	30.34		30.56			26.9	29.31	28.89	28.4	27.16	30.05	28.05	29.24	28.83
1904-01-01 00:21:50	31.5	29.47	28.65		28.52	29.1	30.37		30.45			26.91	29.27	28.86	28.5	27.13	30.03	27.99	29.28	28.66
1904-01-01 00:22:00	31.54	29.37	28.69		28.53	29.14	30.48		30.5			26.92	29.28	28.95	28.72	27.16	30.11	28.05	29.34	28.64
1904-01-01 00:22:10	31.53	29.37	28.78		28.31	29.14	30.33		30.47			26.92	29.25	28.94	28.87	27.38	30.28	28.23	29.22	28.68
1904-01-01 00:22:20	31.46	29.48	28.85		28.43	29.13	30.33		30.4			26.94	29.2	28.87	28.81	27.43	30.18	28.23	29.15	28.68
1904-01-01 00:22:30	31.46	29.53	28.69		28.38	29.06	30.47		30.4			27	29.22	28.83	28.61	27.34	30.19	28.14	29.19	28.78
1904-01-01 00:22:40	31.4	29.37	28.6		28.29	29.04	30.41		30.39			27.15	29.19	28.81	28.67	27.2	30.33	28.24	29.14	28.81
1904-01-01 00:22:50	31.33	29.5	28.58		28.26	29.09	30.46		30.44			27.14	29.1	28.59	28.77	27.12	30.33	28.31	29.11	28.63
1904-01-01 00:23:00	31.17	29.48	28.58		28.09	29.08	30.47		30.47			27.08	29.01	28.62	28.68	27.12	30.33	28.46	29.12	28.7
1904-01-01 00:23:10	31.13	29.27	28.56		27.97	29.13	30.36		30.42			27.06	29.03	28.73	28.57	27.23	30.35	28.53	29.21	28.86
1904-01-01 00:23:20	31.17	29.23	28.54		27.93	29.16	30.44		30.42			27.2	29.1	28.72	28.56	27.32	30.18	28.53	29.21	28.92
1904-01-01 00:23:20	31.12	29.23	28.54		27.93	29.16	30.44		30.42			27.2	29.1	28.72	28.56	27.32	30.18	28.53	29.21	28.92
1904-01-01 00:23:30	31.15	29.18	28.55			29.18	30.34		30.46			27.2	29.09	28.69	28.59	27.33	30.19	28.55	29.29	28.93
1904-01-01 00:23:40	31.28	29.15	28.55			29.17	30.34		30.48			27.36	29.11	28.59	28.67	27.34	30.27	28.55	29.39	28.94
1904-01-01 00:23:50	31.29	29.2	28.62			29.25	30.48		30.49			27.46	29.21	28.64	28.65	27.35	30.34	28.53	29.41	28.82
1904-01-01 00:24:00	31.15	29.35	28.76			29.26	30.44		30.51			27.51	29.22	28.63	28.63	27.35	30.24	28.62	29.42	28.94
1904-01-01 00:24:10	31.08	29.3	28.81			29.29	30.33		30.51			27.57	29.24	28.49	28.66	27.35	30.34	28.81	29.55	28.97
1904-01-01 00:24:20	31.16	29.27	28.75			29.33	30.39		30.53			27.62	29.4	28.61	28.72	27.35	30.19	28.91	29.55	29.01
1904-01-01 00:24:30	31.25	29.21	28.75			29.41	30.37		30.55			27.62	29.63	28.65	28.74	27.24	30.33	28.89	29.49	28.99
1904-01-01 00:24:40	31.16	29.14	28.76			29.44	30.35		30.56			27.72	29.75	28.58	28.75	27.21	30.3	28.89	29.49	29
1904-01-01 00:24:50	31.01	29.11	28.67			29.46	30.35		30.58			27.62	29.82	28.56	28.73	27.31	30.17	29.11	29.49	28.96
1904-01-01 00:25:00	31.07	29.01	28.77			29.52	30.36		30.66			27.69	29.83	28.63	28.72	27.31	30.34	29.07	29.42	28.86
1904-01-01 00:25:10	31.24	28.93	28.8			29.57	30.28		30.68			27.72	29.88	28.62	28.76	27.32	30.33	29.01	29.35	28.88
1904-01-01 00:25:20	31.24	28.91	28.75			29.63	30.38		30.72			27.7	29.94	28.59	28.8	27.24	30.22	29.21	29.28	28.9
1904-01-01 00:25:30	31.15	28.84	28.6			29.69	30.39		30.67			27.7	30	28.58	28.76	27.28	30.39	29.17	29.26	28.98
1904-01-01 00:25:40	31.13	28.83	28.88			29.78	30.3		30.71			27.9	30.06	28.6	28.86	27.37	30.34	29.03	29.32	29.16
1904-01-01 00:25:50	31.13	29.02	28.96			29.82	30.31		30.78			27.98	30.1	28.67	28.94	27.41	30.19	29.16	29.29	29.17
1904-01-01 00:26:00	31.23	28.96	29.03			29.87	30.38		30.78			28.1	30.15	28.69	28.98	27.44	30.26	29.3	29.32	29.07
1904-01-01 00:26:10	31.22	28.74	29.06			29.93	30.22		30.74			28.14	30.12	28.69	29.15	27.55	30.12	29.12	29.28	29
1904-01-01 00:26:20	31.23	28.77	29.06			30	30.33		30.71			28.03	30.24	28.59	29.24	27.6	30.1	29.31	29.25	29.01
1904-01-01 00:26:30	31.12	28.76	29.09			30.01	30.24		30.7			27.98	30.31	28.57	29.25	27.56	30.15	29.29	29.25	29
1904-01-01 00:26:40	31.06	28.7	29.14			30.1	30.29		30.71			28.02	30.36	28.74	29.33	27.59	30.26	29.28	29.32	29.17
1904-01-01 00:26:40	31.07	28.7	29.12			30.1	30.29		30.71			28.08	30.36	28.74	29.33	27.76	30.26	29.28	29.32	29.17
1904-01-01 00:26:50	31.09	28.71	28.91			30.14	30.3		30.73			28.15	30.49	28.76	29.41	27.83	30.16	29.24	29.34	29.22
00:27:00	31.13	28.65	28.84			30.19	30.28		30.76			28.28	30.53	28.7	29.47	27.72	30.23	29.06	29.33	29.11
1904-01-01 00:27:10	31.23	28.75	28.67			30.22	30.26		30.78			28.3	30.66	28.68	29.2	27.68	30.16	29.2	29.37	29.09
1904-01-01 00:27:20	31.17	28.83	28.64			30.28	30.27		30.81			28.31	30.84	28.78	29	27.74	30.33	29.23	29.38	29.1
1904-01-01 00:27:30	31.15	28.94	28.69			30.38	30.28		30.89			28.18	30.95	28.75	29.24	27.87	30.26	29.22	29.32	29.14
1904-01-01 00:27:40	31.25	28.79	28.77			30.35	30.32		30.96			28.26	31.1	28.62	29.31	27.99	30.23	29.21	29.24	29.34
1904-01-01 00:27:50	31.13	28.81	28.89			30.46	30.34		30.95			28.25	31.21	28.53	29.36	27.99	30.15	29.03	29.29	29.36
1904-01-01 00:28:00	31.14	28.92	28.97			30.52	30.35		31			28.09	31.28	28.5	29.35	27.87	30	29.14	29.35	29.23
1904-01-01 00:28:10	31.25	29.04	28.83			30.49	30.39		31.05			28.22	31.37	28.63	29.42	27.86	29.95	29.15	29.27	29.38
1904-01-01 00:28:20	31.2	29.03	28.87			30.62	30.39		31.07			28.24	31.47	28.7	29.53	27.86	30.02	28.96	29.17	29.42
1904-01-01 00:28:30	31.24	28.93	29.01			30.62	30.47		31.07			28.1	31.58	28.71	29.56	27.95	30.12	28.98	29.15	29.44
1904-01-01 00:28:40	31.22	28.92	29.04			30.56	30.5		31.15			28.01	31.7	28.67	29.63	28.02	30.12	29.04	29.18	29.38
1904-01-01 00:28:50	31.23	28.99	29.12			30.65	30.51		31.22			28.01	31.82	28.67	29.69	27.99	30.11	29.18	29.18	29.36
1904-01-01 00:29:00	31.25	28.98	29.06			30.69	30.54		31.3			28.04	31.92	28.63	29.73	27.87	30.14	29.01	29.15	29.4
1904-01-01 00:29:10	31.25	28.93	29.03			30.63	30.55		31.35			28	32	28.47	29.7	27.98	30.15	29.14	29.13	29.3
1904-01-01 00:29:20	31.11	28.94	29.19			30.68	30.58		31.4			27.86	32.04	28.5	29.75	28.11	30.15	29.16	29.14	29.31
1904-01-01 00:29:30	31.03	29	29.2			30.75	30.65		31.39				31.94	28.45	29.83	28	30.11	29.08	29.14	29.42
1904-01-01 00:29:40	31	29.17	29.2			30.69	30.7		31.36					28.4	29.86	27.96	29.98	28.95	29.05	29.48
1904-01-01 00:29:50	30.98	29.2	29.24			30.77	30.7		31.36					28.51	29.92	28.05	30.03	29.15	29.02	29.51
1904-01-01 00:30:00	30.98	29.21	29.29			30.75	30.9		31.41					28.55	29.95	28.17	30.2	29.15	29.02	29.53
1904-01-01 00:30:00	31.03	29.21	29.32			30.75	30.9		31.41					28.55	29.95	28.11	30.2	29.15	29.02	29.53
1904-01-01 00:30:10	30.98	29.21	29.37			30.72	30.83							28.45	29.98	28.06	30.2	29.14	29	29.58
1904-01-01 00:30:20	31.06	29.16	29.38			30.81	30.96							28.55	30.07	27.92	30.25	28.98	29.04	29.62
1904-01-01 00:30:30	31.14	29.04	29.39			30.79	30.91							28.62	30.1	27.9	30.24	29	29.03	29.63
1904-01-01 00:30:40	31.05	29.04	29.34			30.81	31.02							28.57	30.12	27.88	30.17	29.15	29	29.59
1904-01-01 00:30:50	30.96	29.06	29.41			30.77	31.07							28.64	30.15	27.97	30.21	29.16	29.02	29.71
1904-01-01 00:31:00	31.02	29.12	29.48			30.75	31.01							28.67	30.13	28.08	30.25	29.12	28.88	29.72
1904-01-01 00:31:10	31.16	29.21	29.6			30.66	31.21							28.67	30.07	28.05	30.21	29.1	28.85	29.81
1904-01-01 00:31:20	31.16	29.24	29.68			30.68	31.12							28.65		28.03	30.38	29.09	28.9	29.87
1904-01-01 00:31:30	31.16	29.14	29.81			30.71	31.14							28.61		28.04	30.22	28.94	28.79	29.86
1904-01-01 00:31:40	31.13	29.19	29.9			30.68	31.18							28.63		28.04	30.37	28.95	28.86	29.95
1904-01-01 00:31:50	31.05	29.29	29.95			30.72	31							28.6		28.03	30.4	28.97	28.79	29.96
1904-01-01 00:32:00	31.18	29.27	29.88			30.66	31.07							28.59		28.04	30.33	28.86	28.64	29.97
1904-01-01 00:32:10	31.21	29.28	30.06			30.79	31.17							28.61		28.04	30.36	28.93	28.58	30.13
1904-01-01 00:32:20	31.19	29.32	30.21			30.94	31.15							28.55		28.08	30.52	28.98	28.63	30.17
1904-01-01 00:32:30	31.19	29.22	30.3			30.97	31.14							28.5		28.05	30.38	28.84	28.7	30.12
1904-01-01 00:32:40	31.15	29.16	30.27			31.03	31.16							28.51		27.88	30.37	28.98	28.62	30.2
1904-01-01 00:32:50	31.16	29.23	30.21			30.99	31.15							28.56		28.07	30.4	29.08	28.49	30.31
1904-01-01 00:33:00	31.2	29.36	30.21			31	31.25							28.59		28.11	30.25	29.06	28.58	30.33
1904-01-01 00:33:10	31.16	29.35	30.36			31.02	31.21							28.6		28.18	30.28	29.03	28.63	30.35
1904-01-01 00:33:20	31.15	29.25	30.37			31.01	31.09							28.61		28.19	30.26	29	28.63	30.37
1904-01-01 00:33:20	31.15	29.25	30.44			31.01	31.09							28.61		28.19	30.26	29	28.63	30.37
1904-01-01 00:33:30	31.13	29.34	30.53			31.07	31.14							28.78		28.36	30.15	28.96	28.6	30.52
1904-01-01 00:33:40	31.02	29.36	30.18			31.05	31.21							28.83		28.42	30.18	28.93	28.62	30.56
1904-01-01 00:33:50	31.12	29.36	30.26			31.09	31.08							28.66		28.46	30.23	29.02	28.61	30.62
1904-01-01 00:34:00	31	29.38	30.29			31	31.1							28.85		28.47	30.22	29.03	28.63	30.61
1904-01-01 00:34:10	30.87	29.4	30.32			31.05	31.21							28.85		28.44	30.16	28.92	28.63	30.68
1904-01-01 00:34:20	30.87	29.37	30.34			31.03	31.22							28.77		28.52	30.09	28.95	28.62	30.66
1904-01-01 00:34:30	30.85	29.25	30.41			31.07	31.23							28.7		28.5	30.08	29.09	28.66	30.67
1904-01-01 00:34:40	30.83	29.38	30.48			31.06	31.11							28.71		28.52	30.21	29.11	28.61	30.69
1904-01-01 00:34:50	30.82	29.36	30.49			31.08	31.21							28.72		28.55	30.18	29.09	28.62	30.81
1904-01-01 00:35:00	30.83	29.34	30.58			31.08	31.22							28.87		28.55	29.98	29.12	28.6	30.85
1904-01-01 00:35:10	30.86	29.36	30.65			31.07	31.23							28.92		28.49	29.97	29.15	28.47	30.82
1904-01-01 00:35:20	30.9	29.37	30.75			31.08	31.13							28.93		28.43	30.07	29.05	28.42	29.81
1904-01-01 00:35:30	30.95	29.31	30.85			31.1	31.17							28.92		28.16	30.01	29.04	28.43	30.8
1904-01-01 00:35:40	31.01	29.34	30.93			31.06	31.28							28.93		27.96	29.92	29.09	28.45	30.75
1904-01-01 00:35:50	31.01	29.31	31.04			31.14	31.21							28.93		27.9	29.98	29.17	28.48	30.72
1904-01-01 00:36:00	31.05	29.32	31.1			31.12	31.24							28.93		27.81	30.05	29.34	28.51	30.57
1904-01-01 00:36:10	30.99	29.54	31.14			31.14	31.23							28.92		27.96	30.03	29.39	28.65	30.48
1904-01-01 00:36:20	31	29.54	31.14			31.19	31.25							28.9		27.86	29.91	29.44	28.49
1904-01-01 00:36:30	31.01	29.63	31.18			31.21	31.28							28.92		27.79	29.79	29.39	28.42
1904-01-01 00:36:40	31.02	29.54	31.3			31.22	31.17							28.91		27.89	29.73	29.23	28.22
1904-01-01 00:36:40	30.99	29.6	31.41			31.22	31.17							28.91		27.92	29.73	29.23	28.22
1904-01-01 00:36:50	31	29.62	31.48			31.22	31.27							28.89		27.8	29.8	29.24	28.26
1904-01-01 00:37:00	31	29.62	31.58			31.21	31.31							28.88		27.89	29.93	29.28	28.23
1904-01-01 00:37:10	31.01	29.61	31.64			31.19	31.19							28.77		27.93	29.81	29.31	28.19
1904-01-01 00:37:20	30.89	29.77	31.69			31.18	31.25							28.75		27.97	29.65	29.33	28.06
1904-01-01 00:37:30	30.95	29.79	31.77			31.15	31.33							28.7		28.04	29.66	29.49	27.92
1904-01-01 00:37:40	31.04	29.78	31.87			31.18	31.3							28.79		28.09	29.63	29.51	27.79
1904-01-01 00:37:50	30.97	29.81	31.95			31.21	31.21							28.77		28.17	29.73	29.47	27.64
1904-01-01 00:38:00	30.83	29.85	32.02			31.21	31.14							28.75		28.26	29.73	29.58	27.55
1904-01-01 00:38:10	30.88	29.86	32.04			31.24	31.16							28.81		28.29	29.6	29.59	27.48
1904-01-01 00:38:20	30.8	29.84	31.38			31.25	31.15							28.87		28.29	29.43	29.59	27.49
1904-01-01 00:38:30	30.99	29.8	30.41			31.26	31.27							28.86		28.19	29.43	29.44	27.49
1904-01-01 00:38:40	30.98	29.72	32.17			31.27	31.2							28.91		28.3	29.35	29.44	27.57
1904-01-01 00:38:50	30.98	29.87	37.94			31.27	31.3							28.95		28.45	29.3	29.62	27.65
1904-01-01 00:39:00	30.96	29.91	40.6			31.26	31.29							29.03		28.51	29.25	29.68	27.63
1904-01-01 00:39:10	30.96	29.9	41.89				31.29							29.1		28.56	29.41	29.7	27.49
1904-01-01 00:39:20	30.96	29.93	42.55				31.28							29.13		28.52	29.26	29.71	27.23
1904-01-01 00:39:30	30.82	29.95	43.12				31.17							29.24		28.6	29.25	29.72	27.44
1904-01-01 00:39:40	30.65	29.95	43.12				31.29							29.31		28.74	29.22	29.65	27.4
1904-01-01 00:39:50	30.59	30	43.31				31.68							29.38		28.78	29.23	29.69	27.41
1904-01-01 00:40:00	30.56	29.94	42.85				31.94							29.45		28.75	29.34	29.76	27.4
1904-01-01 00:40:00	30.61	29.92	32.1				31.94							29.45		28.79	29.34	29.76	27.4
1904-01-01 00:40:10	30.8	29.93	32.23				32.13							29.54		28.84	29.42	29.77	27.4
1904-01-01 00:40:20	30.63	29.97	32.22				32.61							29.56		28.9	29.43	29.63	27.39
00:40:30	30.54	29.97	32.13				32.64							29.62		29.01	29.49	29.62	27.32
1904-01-01 00:40:40	30.69	29.96	31.95				32.62							29.69		29.02	29.5	29.73	27.26
1904-01-01 00:40:50	30.67	29.99	31.86				32.58							29.71		29.2	29.5	29.74	27.15
1904-01-01 00:41:00	30.61	30.09	31.83				32.73							29.74		29.26	29.51	29.59	27
1904-01-01 00:41:10	30.59	30.12	31.77				32.82							29.78		29.33	29.58	29.67	27.12
1904-01-01 00:41:20	30.56	30.17	31.71				32.86							29.87		29.34	29.65	29.78	27.35
1904-01-01 00:41:30	30.48	30.15	31.59				32.88							30.02		29.32	29.71	29.65	27.4
1904-01-01 00:41:40	30.43	30.09	31.49				32.85							30.06		29.32	29.79	29.61	27.47
1904-01-01 00:41:50	30.33	30.09	31.44				32.98							30.11		29.44	29.86	29.63	27.56
1904-01-01 00:42:00	30.33	30.19	31.44				33.12							29.97		29.51	29.91	29.61	27.6
1904-01-01 00:42:10	30.4	30.24	31.5				33.05							29.89		29.55	29.99	29.64	27.66
1904-01-01 00:42:20	30.33	30.27	31.5				32.97							30.02		29.64	29.98	29.8	27.69
1904-01-01 00:42:30	30.33	30.37	31.51				33.07							30.12		29.65	29.93	29.83	27.74
1904-01-01 00:42:40	30.25	30.42	31.61				33.07							30.14		29.6	29.99	29.89	27.71
1904-01-01 00:42:50	30.39	30.45	31.67				33							30.09		29.59	30.13	29.89	27.72
1904-01-01 00:43:00	30.37	30.45	31.73				33.02							30.04		29.74	30.21	29.85	27.68
1904-01-01 00:43:10	30.35	30.47	31.77				33.03							30.01		29.87	30.24	29.73	27.63
1904-01-01 00:43:20	30.36	30.42	31.77				32.98							30.08		29.88	30.37	29.85	27.58
1904-01-01 00:43:20	30.31	30.38	31.76				32.98							30.08		29.92	30.37	29.85	27.58
1904-01-01 00:43:30	30.24	30.41	31.87				33.19							30.03		29.89	30.55	29.9	27.65
1904-01-01 00:43:40	30.22	30.55	31.87				33.36							30.04		29.87	30.49	29.93	27.76
1904-01-01 00:43:50	30.11	30.64	31.91				33.35							30.02		29.82	30.54	29.86	27.77
1904-01-01 00:44:00	30.02	30.65	31.88				33.36							30.04		29.69	30.64	29.94	27.73
1904-01-01 00:44:10	30.04	30.66	31.87				33.25							29.97		29.58	30.74	29.9	27.66
1904-01-01 00:44:20	30.03	30.7	31.9				33.22							30		29.68	30.63	29.93	27.48
1904-01-01 00:44:30	29.92	30.75	31.9				33.08							29.93		29.54	30.6	29.99
1904-01-01 00:44:40	29.8	30.77	31.88				33.06							30.01		29.4	30.49	29.88
1904-01-01 00:44:50	29.86	30.77	31.58				32.9							30.04		29.49	30.22	30.02
1904-01-01 00:45:00	29.82	30.77					32.85							29.98		29.49	30.24	29.91
1904-01-01 00:45:10	29.81	30.79					32.73							29.96		29.34	30.15	30.07
1904-01-01 00:45:20	29.96	30.72					32.65							30.07		29.39	30.02	30.12
1904-01-01 00:45:30	29.93	30.8					30.35							30.11		29.36	30.07	29.99
1904-01-01 00:45:40	29.85	30.85					30.01							30.08		29.17	30.12	30.04
1904-01-01 00:45:50	29.85	30.89					30.14							30.11		29.22	29.93	29.99
1904-01-01 00:46:00	29.87	30.94					30.29							30.21		29.24	30.06	30.13
1904-01-01 00:46:10	29.87	30.95					30.35							30.23		29.2	29.98	29.98
1904-01-01 00:46:20	29.79	30.95					30.27							30.14		29.1	29.92	30.08
1904-01-01 00:46:30	29.82	30.96					30.24							30.25		28.96	29.81	30.14
1904-01-01 00:46:40	29.94	30.98					30.21							30.3		28.96	29.63	30.17
1904-01-01 00:46:40	29.96	30.99					30.21							30.3		28.94	29.63	30.17
1904-01-01 00:46:50	29.99	31.01					30.21							30.27		28.95	30.13	30.18
1904-01-01 00:47:00	29.93	30.98					30.13							30.27		28.79	30.14	30.14
1904-01-01 00:47:10	29.95	30.9					30.16							30.35		28.68	30.12	30.01
1904-01-01 00:47:20	29.94	31.02					30.09							30.37		28.63		29.96
1904-01-01 00:47:30	30.08	30.93					30.12							30.31		28.59		29.98
1904-01-01 00:47:40	30.72	30.83					30.07							30.41		28.56		29.96
1904-01-01 00:47:50	30.66	30.92					30.05							30.45		28.54		30.09
1904-01-01 00:48:00	30.64	30.75					29.98							30.37		28.64		30.11
1904-01-01 00:48:10	30.62	30.81					29.93							30.35		28.6		29.99
1904-01-01 00:48:20	30.6	30.9					29.91							30.35		28.6		30.12
1904-01-01 00:48:30	30.7	30.97					29.9							30.47		28.54		30.16
1904-01-01 00:48:40	30.71	30.98					29.92							30.51		28.52		30.17
1904-01-01 00:48:50	30.69						29.95							30.47		28.5		30.15
1904-01-01 00:49:00	30.7						29.95							30.46		28.39		30.13
1904-01-01 00:49:10	30.7						29.89							30.47		28.35		30.16
1904-01-01 00:49:20	30.73						29.79							30.39		28.35		30.17
1904-01-01 00:49:30	30.72						29.77							30.37		28.32		30.19
1904-01-01 00:49:40	30.6						29.74							30.39		28.28		30.16
1904-01-01 00:49:50	30.52						29.68							30.38		28.34		30.17
1904-01-01 00:50:00	30.55						29.72							30.41		28.25		30.17
1904-01-01 00:50:00	30.72						29.72							30.41		28.32		30.17
1904-01-01 00:50:10	30.79						29.72							30.43		28.25		30.16
1904-01-01 00:50:20	30.71						29.71							30.52		28.19		30.05
1904-01-01 00:50:30	30.62						29.71							30.54		28.26		30.01
1904-01-01 00:50:40	30.79						29.68							30.59		28.28		30.19
1904-01-01 00:50:50	30.75						29.59							30.62		28.31		30.14
1904-01-01 00:51:00	30.73						29.63							30.65		28.32		30.04
1904-01-01 00:51:10	30.83						29.59							30.73		28.29		29.98
1904-01-01 00:51:20	30.85						29.61							30.78		28.28		30.05
1904-01-01 00:51:30	30.85						29.61							30.86		28.42		30.16
1904-01-01 00:51:40	30.87						29.61							30.96		28.42		30.14
1904-01-01 00:51:50	30.86						29.61							31		28.4		30.06
1904-01-01 00:52:00	30.93						29.58							31.06		28.41		30.19
1904-01-01 00:52:10	30.94						29.59							31.15		28.52		30.2
1904-01-01 00:52:20	31						29.57							31.26		28.59		30.18
1904-01-01 00:52:30	31						29.56							31.33		28.57		30.09
1904-01-01 00:52:40	31.07						29.55							31.36		28.56		30.09
1904-01-01 00:52:50	31.11						29.5							31.44		28.63		30.19
1904-01-01 00:53:00	31.15						29.5							31.56				30.22
1904-01-01 00:53:10	31.2						29.47							31.6				30.21
1904-01-01 00:53:20	31.23						29.48							31.66				30.18
1904-01-01 00:53:20	31.29						29.48							31.66				30.18
1904-01-01 00:53:30	31.36						29.5							31.72				30.16
1904-01-01 00:53:40	31.45						29.58							31.76				30.03
1904-01-01 00:53:50	31.55						29.65							31.68				30.19
00:54:00	31.62						29.67							31.68				30.2
1904-01-01 00:54:10	31.68						29.76							31.68				30.04
1904-01-01 00:54:20	31.75						29.86							31.7				30.03
1904-01-01 00:54:30	31.82						29.88							31.66				30.1
1904-01-01 00:54:40	31.88						29.91							31.65				30.11
1904-01-01 00:54:50	31.93						28.73							31.61				30.08
1904-01-01 00:55:00	31.99						31.01							31.55				30.21
1904-01-01 00:55:10	32.07						31.01							31.6				30.21
1904-01-01 00:55:20							31.45							31.59				30.22
1904-01-01 00:55:30							33.05							31.54				30.23
1904-01-01 00:55:40														31.55				30.1
1904-01-01 00:55:50														31.52				30.25
1904-01-01 00:56:00														31.52				30.21
1904-01-01 00:56:10														31.48				30.24
1904-01-01 00:56:20														31.47				30.17
1904-01-01 00:56:30														31.28				30.08
1904-01-01 00:56:40																		30.12
1904-01-01 00:56:50																		30.12
1904-01-01 00:57:00																		30.25
1904-01-01 00:57:10																		30.13
1904-01-01 00:57:20																		30.19
1904-01-01 00:57:30																		30.3
1904-01-01 00:57:40																		30.26
1904-01-01 00:57:50																		30.18
1904-01-01 00:58:00																		30.15
1904-01-01 00:58:10																		30.15
1904-01-01 00:58:20																		30.14
1904-01-01 00:58:30																		30.18
1904-01-01 00:58:40																		30.27
1904-01-01 00:58:50																		30.16
1904-01-01 00:59:00																		30.08
1904-01-01 00:59:10																		30.24
1904-01-01 00:59:20																		30.24
1904-01-01 00:59:30																		30.26
1904-01-01 00:59:40																		30.23
1904-01-01 00:59:50																		30.13
1904-01-01 01:00:00																		30
1904-01-01 01:00:10																		30.04
1904-01-01 01:00:20																		30.04
1904-01-01 01:00:30																		29.94
1904-01-01 01:00:40																		29.97
1904-01-01 01:00:50																		30.01
1904-01-01 01:01:00																		29.91
1904-01-01 01:01:10																		29.91
1904-01-01 01:01:20																		29.87
1904-01-01 01:01:30																		29.88
1904-01-01 01:01:40																		29.7
1904-01-01 01:01:50																		29.8
1904-01-01 01:02:00																		29.78
1904-01-01 01:02:10																		29.78
1904-01-01 01:02:20																		29.73
1904-01-01 01:02:30																		29.65
1904-01-01 01:02:40																		29.64
1904-01-01 01:02:50																		29.58
1904-01-01 01:03:00																		29.49
1904-01-01 01:03:10																		29.48
1904-01-01 01:03:20																		29.48
1904-01-01 01:03:30																		29.56
1904-01-01 01:03:40																		29.68
1904-01-01 01:03:50																		29.68
1904-01-01 01:04:00																		29.73
1904-01-01 01:04:10																		29.75
1904-01-01 01:04:20																		29.78
1904-01-01 01:04:30																		29.8
1904-01-01 01:04:40																		29.76
1904-01-01 01:04:50																		29.84
1904-01-01 01:05:00																		29.9
1904-01-01 01:05:10																		29.97
1904-01-01 01:05:20																		29.97
1904-01-01 01:05:30																		29.94
1904-01-01 01:05:40																		29.93
1904-01-01 01:05:50																		29.88
1904-01-01 01:06:00																		29.81
1904-01-01 01:06:10																		29.83
1904-01-01 01:06:20																		29.84
1904-01-01 01:06:30																		29.83
1904-01-01 01:06:40																		29.84
1904-01-01 01:06:50																		29.88
1904-01-01 01:07:00																		29.87
1904-01-01 01:07:10																		29.84
1904-01-01 01:07:20																		29.84
1904-01-01 01:07:30																		29.61
1904-01-01 01:07:40																		29.23
1904-01-01 01:07:50																		29.36
1904-01-01 01:08:00																		29.27
1904-01-01 01:08:10																		29.34
1904-01-01 01:08:20																		29.42
1904-01-01 01:08:30																		29.44
1904-01-01 01:08:40																		29.49
1904-01-01 01:08:50																		29.52
1904-01-01 01:09:00																		29.58
1904-01-01 01:09:10																		29.58
1904-01-01 01:09:20																		29.52
1904-01-01 01:09:30																		29.62
1904-01-01 01:09:40																		29.78
1904-01-01 01:09:50																		29.94
1904-01-01 01:10:00																		29.84
1904-01-01 01:10:10																		29.8
1904-01-01 01:10:20																		29.9
1904-01-01 01:10:30																		30.1
1904-01-01 01:10:40																		30.19
1904-01-01 01:10:50																		30.19
1904-01-01 01:11:00																		30.14
1904-01-01 01:11:10																		29.86
1904-01-01 01:11:20																		30.1
1904-01-01 01:11:30																		30.12
1904-01-01 01:11:40																		30.23
1904-01-01 01:11:50																		30.43
1904-01-01 01:12:00																		30.62
1904-01-01 01:12:10																		30.71
1904-01-01 01:12:20																		30.77
1904-01-01 01:12:30																		30.76
1904-01-01 01:12:40																		30.82
1904-01-01 01:12:50																		30.78
1904-01-01 01:13:00																		30.74
1904-01-01 01:13:10																		30.63
1904-01-01 01:13:20																		30.33
1904-01-01 01:13:30																		29.77
1904-01-01 01:13:40																		29.43
1904-01-01 01:13:50																		29.27
1904-01-01 01:14:00																		29.32
1904-01-01 01:14:10																		29.21
1904-01-01 01:14:20																		29.21
1904-01-01 01:14:30																		29.06
1904-01-01 01:14:40																		28.98
1904-01-01 01:14:50																		28.89
1904-01-01 01:15:00																		28.85
1904-01-01 01:15:10																		28.85
1904-01-01 01:15:20																		29.05
1904-01-01 01:15:30																		29.11
1904-01-01 01:15:40																		29.16
1904-01-01 01:15:50																		29.26
1904-01-01 01:16:00																		29.38
1904-01-01 01:16:10																		29.32
1904-01-01 01:16:20																		29.33
1904-01-01 01:16:30																		29.52
1904-01-01 01:16:40																		29.59
1904-01-01 01:16:50																		29.69
1904-01-01 01:17:00																		29.74
1904-01-01 01:17:10																		29.74
1904-01-01 01:17:20																		29.64
1904-01-01 01:17:30																		29.76
1904-01-01 01:17:40																		29.88
1904-01-01 01:17:50																		29.88
1904-01-01 01:18:00																		29.89
1904-01-01 01:18:10																		29.84
1904-01-01 01:18:20																		29.86
1904-01-01 01:18:30																		29.95
1904-01-01 01:18:40																		29.97
1904-01-01 01:18:50																		29.94
1904-01-01 01:19:00																		29.94
1904-01-01 01:19:10																		29.79
1904-01-01 01:19:20																		29.93
1904-01-01 01:19:30																		29.91
1904-01-01 01:19:40																		29.76
1904-01-01 01:19:50																		29.76
1904-01-01 01:20:00																		29.74
1904-01-01 01:20:10																		29.85
1904-01-01 01:20:20																		29.92
1904-01-01 01:20:30																		29.85
1904-01-01 01:20:40																		29.79
1904-01-01 01:20:50																		29.84
1904-01-01 01:21:00																		29.86
1904-01-01 01:21:10																		29.84
1904-01-01 01:21:20																		29.84
1904-01-01 01:21:30																		29.76
1904-01-01 01:21:40																		29.74
1904-01-01 01:21:50																		29.75
1904-01-01 01:22:00																		29.8
1904-01-01 01:22:10																		29.75
1904-01-01 01:22:20																		29.87
1904-01-01 01:22:30																		29.8
1904-01-01 01:22:40																		29.82
1904-01-01 01:22:50																		29.8
1904-01-01 01:23:00																		29.75
1904-01-01 01:23:10																		29.79
1904-01-01 01:23:20																		29.84
1904-01-01 01:23:30																		29.86
1904-01-01 01:23:40																		29.79
1904-01-01 01:23:50																		29.73
1904-01-01 01:24:00																		29.83
1904-01-01 01:24:10																		29.87
1904-01-01 01:24:20																		29.8
1904-01-01 01:24:30																		29.86
1904-01-01 01:24:40																		29.87
1904-01-01 01:24:50																		29.87
1904-01-01 01:25:00																		29.91
1904-01-01 01:25:10																		29.87
1904-01-01 01:25:20																		29.9
1904-01-01 01:25:30																		30.04
1904-01-01 01:25:40																		30.03
1904-01-01 01:25:50																		30
1904-01-01 01:26:00																		29.91
1904-01-01 01:26:10																		29.8
1904-01-01 01:26:20																		29.78
1904-01-01 01:26:30																		29.85
1904-01-01 01:26:40																		29.93
1904-01-01 01:26:50																		29.94
1904-01-01 01:27:00																		29.81
1904-01-01 01:27:10																		29.5
1904-01-01 01:27:20																		29.24
1904-01-01 01:27:30																		29.1
1904-01-01 01:27:40																		29.17
