# Supplementary material for: Does behavioral thermal tolerance predict distribution pattern and habitat use in two sympatric Neotropical frogs?
Source: PLoS One. 2020 Sep 22;15(9):e0239485. doi: 10.1371/journal.pone.0239485 (PMC7508379; doi:10.1371/journal.pone.0239485)
Supplement: S3 Table — (XLSX) [file pone.0239485.s006.xlsx]

## Sheet: S3 Table
S3 Table. Temperature data of P. nattereri during experiments.
Individuals of Physalaemus nattereri
Time	6	1	2	3	4	7	14	5	8	9	10	11	12	13
00:00:00	25.79	30.83	31.11	31.13	30.36	25.28	26.76	22.73	26.94	26.33	29.34	25.14	28.45	26.49
00:00:10	25.77	30.8	31.06	30.96	30.48	25.6	26.81	23.16	26.94	26.34	29.08	25.15	28.27	26.33
00:00:20	25.8	31.66	30.97	31.09	30.51	25.79	26.75	24.08	26.85	26.47	28.41	25.06	28.16	26.24
00:00:30	25.77	33.15	30.9	31.05	30.62	25.74	26.63	24.92	26.74	26.5	28.24	25.13	28.19	26.32
00:00:40	25.55	33.89	30.84	30.94	30.61	25.53	26.62	25.57	26.8	26.5	28.08	25.19	27.98	26.59
00:00:50	25.66	33.99	30.83	31.01	30.6	25.23	26.7	26.45	26.82	26.44	27.7	25.27	27.99	26.64
00:01:00	25.86	33.68	30.79	30.97	30.46	25.09	26.56	26.87	26.81	26.46	27.62	25.4	27.96	26.62
00:01:10	25.9	33.15	30.76	31.01	30.33	25.08	26.59	27.35	26.82	26.63	27.56	25.45	27.77	26.7
00:01:20	25.97	33.52	30.72	31.32	30.38	25.12	26.65	27.69	26.66	26.65	27.6	25.48	27.88	26.8
00:01:30	26.01	33.99	30.67	29.11	30.52	25.03	26.52	27.96	26.53	26.57	27.6	25.47	27.86	26.8
00:01:40	25.99	34.65	30.65	23.82	30.79	25.21	26.69	30.76	26.6	26.57	27.51	25.65	27.73	26.73
00:01:50	25.81	34.74	30.64	24.21	30.76	25.27	26.56	30.64	26.83	26.75	27.46	25.88	27.68	26.76
00:02:00	25.91	34.78	30.62	25.08	30.84	25.24	26.6	30.62	26.59	26.65	27.32	25.95	27.79	26.81
00:02:10	26.12	33.61	30.58	31.21	30.99	25.25	26.56	30.63	26.55	26.62	27.45	25.97	27.83	26.91
00:02:20	26.31	30.05	30.66	32.26	31.01	25.27	26.7	30.69	26.58	26.78	27.42	26.12	27.71	27.03
00:02:30	26.37	29.86	30.67	31.97	31.01	25.38	26.55	30.67	26.68	26.86	27.44	26.24	27.65	27.14
00:02:40	26.54	31.03	30.61	31.86	31.07	25.29	26.73	30.69	26.94	26.86	27.35	26.32	27.68	27.3
00:02:50	26.72	30.95	30.61	31.9	31.09	25.31	26.67	30.74	26.99	26.89	27.46	26.23	27.77	27.36
00:03:00	26.53	31.23	30.62	32.12	31.09	25.51	26.81	30.54	27.01	26.81	27.5	26.34	27.83	27.39
00:03:10	26.73	31.57	30.67	32.11	30.97	25.62	26.74	30.6	27.05	26.98	27.5	26.5	27.75	27.33
00:03:20	26.89	31.55	30.68	32.36	30.92	25.68	26.88	30.79	27.08	27.17	27.4	26.57	27.9	27.33
00:03:20	26.89	31.54	30.68	32.3	30.92	25.68	26.88	30.99	27.08	27.17	27.4	26.57	27.9	27.33
00:03:30	26.98	31.79	30.67	32.39	31	25.84	26.82	31.29	26.91	27.14	27.58	26.81	27.96	27.34
00:03:40	26.99	31.81	30.77	32.55	31.06	26.01	26.91	31.29	27	27.14	27.7	26.96	27.89	27.52
00:03:50	26.92	31.78	30.85	32.73	31.21	26.11	26.99	31.29	27.21	27.42	27.7	27.03	27.85	27.6
00:04:00	26.93	31.95	30.82	32.76	31.12	26.18	26.96	31.78	27.22	27.55	27.73	27.09	27.96	27.44
00:04:10	27.01	32.08	30.75	32.84	31.35	26.19	27.05	33.43	27.04	27.46	27.84	27.02	28.03	27.59
00:04:20	26.92	32.19	30.83	32.93	31.57	26.24	27.07	34.95	27.19	27.41	27.9	26.99	28.15	27.74
00:04:30	27	32.19	31	32.93	31.81	26.37	27.1	37.36	27.32	27.59	27.89	27.04	28.17	27.77
00:04:40	26.96	32.18	31.08	33.34	31.89	26.47	27.21	30.6	27.13	27.52	27.86	27.25	28.25	27.81
00:04:50	26.94	32.11	31.2	33.51	32.14	26.6	27.11	30.51	27.09	27.68	27.96	27.3	28.23	27.84
00:05:00	27.23	32.28	31.41	32.75	32.52	26.87	27.27	30.73	27.19	27.79	28.05	27.28	28.13	27.9
00:05:10	27.41	32.29	31.49	32.91	32.7	26.98	27.23	30.83	27.33	27.94	28.09	27.3	28.17	27.92
00:05:20	27.54	32.31	31.51	33.22	32.92	27.11	27.26	30.76	27.35	27.87	28.05	27.42	28.21	28
00:05:30	27.77	32.49	31.4	33.35	33.03	27.24	27.29	31	27.38	28	27.98	27.34	28.4	28.03
00:05:40	27.87	32.63	31.44	33.47	33.03	27.39	27.39	31.1	27.59	27.91	27.96	27.26	28.41	28.04
00:05:50	27.93	32.65	31.7	33.23		27.46	27.42	31.07	27.53	27.92	28	27.3	28.33	28.11
00:06:00	28.15	32.7	31.83	33.15		27.66	27.37	31.01	27.43	28.04	28.06	27.4	28.42	28.15
00:06:10	28.3	32.73	31.85	33.27		27.75	27.55	31.24	27.39	28	28.11	27.32	28.54	28.15
00:06:20	28.19	32.66	31.88	33.34		27.78	27.49	31.13	27.42	27.91	28.14	27.34	28.59	28.09
00:06:30	28.19	32.59	31.89	33.34		27.94	27.61	31.3	27.56	28.06	28.24	27.36	28.72	28.19
00:06:40	28.08	32.56	31.77	33.34		28.19	27.51	31.4	27.72	28.16	28.43	27.38	28.76	28.27
00:06:40	28.08	32.66	31.77	33.44		28.19	27.51	31.27	27.72	28.16	28.43	27.38	28.76	28.27
00:06:50	27.95	32.72	31.87	33.62		28.31	27.7	31.5	27.86	28.27	28.51	27.44	28.79	28.42
00:07:00	28	32.74	32.11	33.7		28.36	27.82	31.39	27.85	28.24	28.47	27.44	28.88	28.55
00:07:10	28	32.61	32.15	33.75		28.47	27.88	31.59	27.75	28.27	28.45	27.49	28.9	28.62
00:07:20	28.13	32.65	32.14	33.73		28.61	27.81	31.46	27.65	28.43	28.51	27.63	28.78	28.56
00:07:30	28.25	32.87	32.02	33.61		28.71	27.81	31.46	27.68	28.55	28.56	27.67	28.83	28.52
00:07:40	28.35	32.91	31.97	33.51		28.86	28.04	31.66	27.7	28.61	28.7	27.72	28.94	28.64
00:07:50	28.53	32.91	32.03	33.6		29.06	28.06	31.67	27.75	28.59	28.77	27.93	29.05	28.77
00:08:00	28.56	32.85	32.28	33.75		29.09	27.92	31.5	27.86	28.67	28.76	28.04	29.05	28.8
00:08:10	28.59	32.87	32.36	33.84		29.14	28.03	31.54	27.97	28.76	28.69	28.12	29.06	28.87
00:08:20	28.64	32.84	32.31	33.87		29.29	28.19	31.75	27.96	28.78	28.59	28.22	29.13	28.94
00:08:30	28.74	32.66	32.17	33.84		29.38	28.14	31.8	27.9	28.69	28.74	28.33	29.15	28.86
00:08:40	28.75	32.69	32.14	33.84		29.43	28.32	31.79	28.12	28.83	28.76	28.26	29.21	28.9
00:08:50	28.86	32.94	32.25	33.93		29.6	28.17	31.67	28.16	28.83	28.75	28.45	29.21	29.07
00:09:00	28.88	32.97	32.31	33.89		29.71	28.31	31.84	28.21	28.94	28.77	28.62	29.22	29.08
00:09:10	28.83	32.96	32.22			29.81	28.46	31.75	28.2	29.05	28.8	28.71	29.26	29.02
00:09:20	28.86	32.91	32.24			29.9	28.42	31.71	28.06	29.17	28.96	28.69	29.22	28.99
00:09:30	28.91	32.87	32.27			29.96	28.29	31.92	28.05	29.28	29.06	28.76	29.32	29.09
00:09:40	28.98	32.83	32.3			29.98	28.39	31.74	28.18	29.28	28.97	28.89	29.26	29.18
00:09:50	29.07	32.83	32.34			30.04	28.54	31.89	28.39	29.26	29.01	29.03	29.19	29.12
00:10:00	29.29	32.84	32.31			30.17	28.52	31.98	28.41	29.37	29.12	29.06	29.23	29.11
00:10:00	29.29	32.84	32.31			30.17	28.52	31.82	28.41	29.37	29.12	29.06	29.23	29.11
00:10:10	29.34	32.73	32.32			30.31	28.59	31.96	28.4	29.57	29.19	29.15	29.38	29.19
00:10:20	29.3	32.58	32.44			30.36	28.53	31.92	28.45	29.53	29.17	29.02	29.47	29.23
00:10:30	29.35	32.63	32.52			30.45	28.63	32.02	28.31	29.67	29.11	29.1	29.53	29.32
00:10:40	29.44	32.75	32.51			30.52	28.57	32.1	28.21	29.79	29.04	29.26	29.51	29.42
00:10:50	29.29	32.69	32.49			30.57	28.57	32.1	28.22	29.84	29.12	29.12	29.39	29.47
00:11:00	29.27	32.65	32.44			30.66	28.75	32.08	28.45	29.82	29.1	29.24	29.43	29.49
00:11:10	29.45	32.65	32.36			30.69	28.72	32	28.54	29.9	29.08	29.42	29.52	29.48
00:11:20	29.5	32.64	32.33			30.74	28.61	32.01	28.6	30.03	29.13	29.48	29.62	29.4
00:11:30	29.58	32.68	32.39			30.87	28.82	32.05	28.48	30.11	29.27	29.48	29.55	29.36
00:11:40	29.47	32.7	32.35			30.95	28.82	32.05	28.38	30.07	29.09	29.38	29.45	29.4
00:11:50	29.61	32.68	32.27			31	28.82	32.03	28.43	30.22	29.15	29.49	29.55	29.41
00:12:00	29.74	32.68	32.42			31.07	28.82	32.08	28.64	30.27	29.3	29.57	29.71	29.57
00:12:10	29.8	32.61	32.29			31.04	28.84	32.07	28.65	30.32	29.35	29.64	29.72	29.6
00:12:20	30.15	32.43	32.19			31.18	28.93	32.01	28.72	30.32	29.32	29.6	29.74	29.48
00:12:30	30.25	32.48	32.26			31.22	28.93	31.99	28.62	30.39	29.31	29.53	29.78	29.66
00:12:40	30.21	32.57	32.17			31.29	29	32.05	28.53	30.3	29.21	29.64	29.81	29.66
00:12:50	30.11	32.58	32.14			31.37	28.97	32.07	28.48	30.45	29.31	29.55	29.82	29.67
00:13:00	30.17	32.52	32.18			31.41	29.09	32.07	28.54	30.49	29.28	29.53	29.73	29.65
00:13:10	30.27	32.47	32.14			31.47	29.14	32.2	28.56	30.56	29.45	29.51	29.87	29.5
00:13:20	30.34	32.43	32.14			31.5	29.1	32.15	28.56	30.62	29.52	29.65	29.88	29.46
00:13:20	30.34	32.43	32.14			31.5	29.1	32.13	28.56	30.62	29.52	29.65	29.88	29.46
00:13:30	30.38	32.41	32.22			31.49	29.25	32.23	28.68	30.65	29.38	29.6	29.78	29.48
00:13:40	30.38	32.28	32.27			31.57	29.26	32.33	28.61	30.62	29.47	29.54	29.79	29.39
00:13:50	30.36	32.21	32.33			31.7	29.26	32.35	28.72	30.58	29.53	29.59	29.86	29.35
00:14:00	31.45	32.23	32.36			31.69	29.36	32.21	28.72	30.6	29.47	29.71	29.88	29.38
00:14:10	31.39	32.31	32.28			31.73	29.52	32.21	28.91	30.63	29.35	29.81	29.88	29.37
00:14:20	29.71	32.21	32.3			31.84	29.61	32.28	28.98	30.64	29.35	29.81	30.01	29.34
00:14:30	29.69	32.21	32.34			31.91	29.69	32.3	29.02	30.72	29.41	29.63	30.03	29.36
00:14:40	29.71	32.28	32.21			31.96	29.73	32.37	28.93	30.71	29.59	29.8	29.89	29.51
00:14:50	29.76	32.37	32.15			31.99	29.79	32.59	28.82	30.81	29.62	29.85	29.92	29.55
00:15:00	29.77	32.41	32.32			31.97	29.73	32.6	29	30.8	29.64	29.78	29.95	29.58
00:15:10	29.85	32.46	32.26			32.03	29.69	32.46	29.06	30.86	29.63	29.73	30.11	29.57
00:15:20	29.85	32.51	32.13			32.08	29.74	32.65	29.09	30.95	29.62	29.78	30.15	29.59
00:15:30	29.71	32.49	32.04			32.08	29.85	32.71	29.15	30.88	29.6	29.9	30.09	29.57
00:15:40	29.82	32.53	32.12			32.1	29.91	32.62	29.06	30.9	29.53	29.85	30.16	29.56
00:15:50	29.75	32.55	32.16			32.08	29.88	32.63	29.08	30.92	29.49	29.8	30.19	29.42
00:16:00	29.52	32.48	32.15			32.13	29.94	32.87	29.23	31.05	29.5	29.86	30.2	29.55
00:16:10	29.62	32.56	32.18			32.06	30.02	32.8	29.3	31.09	29.69	29.91	30.23	29.58
00:16:20	29.72	32.75	32.16			32.08	30.2	32.65	29.29	31.14	29.55	29.89	30.23	29.6
00:16:30	29.65	33.03	32.15			32.13	30.28	32.63	29.18	31.09	29.56	29.9	30.26	29.61
00:16:40	29.63	33.13	32.08			32.16	30.31	32.65	29.16	31.19	29.6	29.72	30.22	29.58
00:16:40	29.63	32.99	32.08			32.16	30.31	32.83	29.16	31.19	29.6	29.72	30.22	29.58
00:16:50	29.85	33.07	32.2			32.16	30.36	32.93	29.2	31.21	29.73	29.7	30.22	29.54
00:17:00	30.01	33.23	32.26			32.19	30.38	32.86	29.14	31.12	29.73	29.88	30.25	29.68
00:17:10	30.15	33.06	32.26			32.21	30.33	32.8	29.25	31.13	29.72	29.86	30.26	29.71
00:17:20	30.59	33.03	32.26			32.24	30.26	32.74	29.39	31.25	29.71	29.89	30.3	29.76
00:17:30	30.94	33.2	32.25			32.36	30.29	32.74	29.41	31.33	29.69	29.94	30.24	29.77
00:17:40	31.06	33.19	32.26			32.39	30.29	32.9	29.48	31.24	29.52	29.96	30.22	29.81
00:17:50	31.24	33.19	32.29			32.36	30.37	32.87	29.51	31.26	29.54	29.9	30.26	29.87
00:18:00	31.33	33.19	32.35			32.31	30.49	32.71	29.5	31.39	29.53	29.84	30.33	29.8
00:18:10	31.4	33	32.37			32.4	30.45	32.77	29.52	31.37	29.5	29.97	30.27	29.84
00:18:20	31.62	33.14	32.35			32.46	30.42	32.87	29.38	31.37	29.51	29.96	30.25	29.91
00:18:30	31.84	33.02	32.39			32.41	30.52	32.87	29.35	31.47	29.57	29.83	30.28	29.97
00:18:40	32.14	32.97	32.47			32.41	30.53	32.86	29.38	31.48	29.61	29.76	30.41	29.98
00:18:50	32.17	33	32.52			32.44	30.53	32.86	29.39	31.5	29.57	29.75	30.35	30
00:19:00	32.2	33.19	32.57			32.56	30.55	32.82	29.37	31.55	29.51	29.76	30.32	29.96
00:19:10	32.21	33.11	32.69			32.59	30.56	32.72	29.41	31.59	29.56	29.79	30.44	29.87
00:19:20	32.31	33.2	32.83			32.56	30.5	32.71	29.42	31.48	29.55	29.79	30.42	29.96
00:19:30	32.19	33.19	32.92			32.53	30.49	32.87	29.49	31.47	29.55	29.77	30.44	30.04
00:19:40	32.17	33.2	33.04			32.6	30.61	32.94	29.55	31.54	29.57	29.97	30.37	30.01
00:19:50	32.39	33.18	33.11			32.56	30.64	32.9	29.53	31.68	29.63	29.88	30.31	30.06
00:20:00	32.46	33.34	33.14			32.56	30.68	32.88	29.6	31.68	29.76	29.97	30.41	30.13
00:20:00	32.46	33.3	33.14			32.56	30.68	32.73	29.6	31.68	29.76	29.97	30.41	30.13
00:20:10	32.46	33.44	33.15			32.64	30.69	32.82	29.74	31.64	29.77	29.92	30.33	30.11
00:20:20	32.48	33.3	33.15			32.69	30.61	32.91	29.76	31.67	29.77	30.04	30.46	30.15
00:20:30	32.51	33.34	33.2			32.71	30.66	32.91	29.7	31.77	29.79	30.01	30.46	30.26
00:20:40	32.62	33.49	33.21			32.72	30.72	32.8	29.65	31.79	29.74	30.06	30.34	30.28
00:20:50	32.71	33.27	33.13			32.67	30.7	32.8	29.76	31.82	29.68	30.07	30.34	30.23
00:21:00	32.75	33.47	33.11			32.73	30.73	32.78	29.81	31.81	29.79	30.06	30.33	30.3
00:21:10	33.04	33.47	33.21			32.76	30.73	32.89	29.88	31.86	29.61	29.92	30.47	30.45
00:21:20	32.95	33.25	33.21			32.79	30.76	32.95	29.9	31.86	29.65	30.05	30.48	30.5
00:21:30	32.88	33.43	33.14			32.79	30.67	33.02	29.9	31.86	29.63	30.09	30.39	30.49
00:21:40	32.88	33.24	33.17			32.75	30.57	32.95	29.9	31.79	29.58	30.07	30.56	30.6
00:21:50	33.03	33.41	33.19			32.74	30.67	32.96	29.85	31.79	29.6	30.09	30.52	30.67
00:22:00	32.95	33.29	33.17			32.77	30.81	32.92	29.91	31.79	29.75	30.12	30.5	30.72
00:22:10	32.88	33.28	33.23			32.78	30.8	32.96	30.02	31.83	29.83	30.09	30.56	30.79
00:22:20	33.22	33.24	33.38			32.78	30.8	32.97	30.01	31.91	29.82	30.11	30.41	30.83
00:22:30	33.4	33.32	33.36			32.81	30.79	32.99	30	31.9	29.83	30.13	30.38	30.76
00:22:40	33.32	33.25	33.39			32.93	30.74	33.06	30.01	31.88	29.71	30.11	30.54	30.8
00:22:50	33.33	33.19	33.42			32.96	30.63	33.07	30.02	32	29.73	30.11	30.57	30.9
00:23:00	33.43	33.26	33.41			32.95	30.7	33.03	30.05	32.05	29.82	30.12	30.62	30.86
00:23:10	33.5	33.09	33.52			32.96	30.79	33.2	30.1	32.06	29.68	30.04	30.6	30.83
00:23:20	33.54	33.25	33.61			32.96	30.83	33.25	30.2	32.08	29.8	30.06	30.53	30.81
00:23:20	33.54	33.12	33.61			32.96	30.83	33.24	30.2	32.08	29.8	30.06	30.53	30.81
00:23:30	33.56	33.18	33.71			32.91	30.81	33.25	30.18	32.02	29.64	29.94	30.51	30.85
00:23:40	33.57	33.15	33.76			32.9	30.75	33.22	30.06	32.06	29.63	29.93	30.48	30.78
00:23:50	33.77	33.1	33.85			32.99	30.63	33.26	30.1	32.11	29.82	30.1	30.46	30.84
00:24:00	33.74	33.08	33.87			33.05	30.65	33.32	30.32	32.12	29.8	30.06	30.5	30.75
00:24:10	33.69	33.18	33.8			33.05	30.67	33.32	30.34	32.06	29.72	30.1	30.5	30.81
00:24:20	33.8	33.05	33.9			33.03	30.79	33.39	30.3	32.06	29.75	29.96	30.61	30.74
00:24:30	31.75	33.05	34.08			33	30.82	33.62	30.38	32.16	29.61	30.11	30.69	30.75
00:24:40	31.63	33.19	34.09			33.08	30.66	33.59	30.27	32.21	29.72	30.12	30.67	30.81
00:24:50	31.69	33.1	33.97			33.13	30.79	33.55	30.28	32.21	29.74	30.1	30.51	30.76
00:25:00	31.76	33.17	34.13			33.17	30.84	33.68	30.41	32.23	29.69	30.08	30.54	30.74
00:25:10	31.75	33.23	34.21			33.16	30.67	33.82	30.43	32.25	29.67	29.89	30.61	30.78
00:25:20	31.61	33.17	34.11			33.1	30.69	33.85	30.35	32.26	29.85	29.9	30.55	30.75
00:25:30	31.61	33.32	33.98			33.15	30.71	33.9	30.46	32.16	29.86	29.9	30.54	30.75
00:25:40	31.43	33.2	33.99			33.26	30.73	33.92	30.44	32.27	29.87	30.08	30.54	30.78
00:25:50	31.59	33.3	34.09			33.27	30.83	34.02	30.41	32.2	29.91	30.07	30.53	30.75
00:26:00	31.53	33.33	34			33.3	30.78	34.1	30.25	32.32	29.82	29.93	30.39	30.73
00:26:10	31.29	33.49	33.93			33.2	30.69	34.12	30.25	32.33	29.75	30.05	30.51	30.73
00:26:20	31.13	33.39	33.73			33.21	30.77	34.11	30.26	33.45	29.74	30.05	30.54	30.71
00:26:30	31.19	33.55	33.74			33.22	30.87	34.15	30.29	32.55	29.85	30.05	30.55	30.74
00:26:40	31.25	33.51	33.52			33.17	30.69	34.18	30.25	31.06	29.96	30.03	30.54	30.68
00:26:40	31.36	33.65	33.52			33.17	30.69	34.22	30.25	31.14	29.96	30.03	30.54	30.68
00:26:50	31.39	33.6	33.52			33.38	30.7	34.26	30.29	31.07	29.94	30.04	30.41	30.71
00:27:00	31.29	33.69	33.53			33.4	30.73	34.3	30.3	30.79	29.97	30.03	30.55	30.7
00:27:10	31.2	33.72	33.49			33.36	30.85	34.29	30.34	30.74	29.99	30	30.55	30.69
00:27:20	31.11	33.68	33.5			33.29	30.76	34.36	30.43	30.71	29.98	29.87	30.55	30.74
00:27:30	31.42	33.85	33.47			33.1	30.85	34.36	30.44	29.54	30	30.05	30.57	30.69
00:27:40	31.57	33.79	33.36			33.24	30.87	34.46	30.42	29.72	29.99	30.04	30.58	30.68
00:27:50	31.5	33.79	33.3			33.23	30.74	34.44	30.41	29.38	30.02	29.97	30.46	30.73
00:28:00	31.53	33.93	33.41			33.19	30.79	34.43	30.4	29.35	29.95	29.84	30.43	30.65
00:28:10	31.53	33.89	33.36			32.94	30.9	34.42	30.39	29.59	29.95	29.85	30.49	30.73
00:28:20	31.53	33.85	33.22			32.86	30.87	34.25	30.34	29.86	30.03	29.95	30.59	30.68
00:28:30	31.76	34.04	33.29			32.8	30.75	34.1	30.23	29.67	30.05	29.95	30.62	30.68
00:28:40	31.74	33.92	33.19			32.84	30.85	34.37	30.21	29.79	30.03	29.94	30.67	30.76
00:28:50	31.74	33.78	33.29			32.8	30.83	34.52	30.16	30.1	29.85	30.02	30.65	30.75
00:29:00	31.78	33.79	33.31			32.74	30.71	34.59	30.15	30.29	29.88	29.92	30.64	30.73
00:29:10	31.72	33.91	33.2			32.68	30.78	34.52	30.16	30.29	30.08	29.87	30.64	30.65
00:29:20	31.55	33.99	33.3			32.73	30.78	34.47	30.2	30.38	30.06	29.87	30.64	30.64
00:29:30	31.48	34.07	33.3			32.71	30.78	34.44	30.15	30.42	29.89	29.98	30.66	30.65
00:29:40	31.19	33.99	33.23			32.65	30.87	34.41	30.29	30.38	29.88	29.91	30.69	30.69
00:29:50	30.49	33.83	33.12			32.61	30.86	34.37	30.32	30.6	29.99	30	30.65	30.78
00:30:00	30.77	33.97	33.21			32.51	30.75	34.44	30.17	30.92	30.11	29.86	30.64	30.73
00:30:00	31.48	34.03	33.21			32.51	30.75	34.41	30.17	31.07	30.11	29.86	30.64	30.73
00:30:10	31.54	34.08	33.21			32.23	30.64	34.46	30.09	31.29	30.08	29.88	30.62	30.59
00:30:20	31.53	34.07	33.37			32.23	30.62	34.65	30.13	31.48	30.03	29.97	30.48	30.58
00:30:30	31.43	34.05	33.34			32.08	30.69	34.72	30.22	31.8	30.07	29.99	30.49	30.42
00:30:40	31.44	34	33.42			32.06	30.82	34.71	30.2	32.29	30.1	29.98	30.56	30.45
00:30:50	31.38	33.99	33.4			32.22	30.81	34.71	30.29	32.65	30	29.96	30.68	30.36
00:31:00	31.37	33.98	33.54			32.01	30.8	34.73	30.31	32.79	30	29.88	30.55	30.44
00:31:10	31.43	33.98	33.71			31.75	30.82	34.72	30.3	32.94	30	29.77	30.6	30.37
00:31:20	31.62	33.76	33.57			31.61	30.81	34.74	30.31	33.27	30.12	29.81	30.67	30.36
00:31:30	31.67	33.91	33.61			31.4	30.79	34.69	30.3	33.37	30.13	29.74	30.69	30.38
00:31:40	31.73	33.53	33.79			31.37	30.63	34.63	30.28	33.51	30.14	29.75	30.69	30.4
00:31:50	31.76	33.56	33.82			31.42	30.59	34.49	30.14	33.63	30.11	29.85	30.7	30.41
00:32:00	31.8	33.54	33.84			31.42	30.56	34.35	30.08	33.72	29.99	29.93	30.67	30.48
00:32:10	31.8	33.43	33.94			31.36	30.55	34.33	30.18	33.73	30.07	29.9	30.64	30.42
00:32:20	31.86	33.22	34.03			31.38	30.58	34.18	30.3	33.83	30.11	29.82	30.54	30.48
00:32:30	31.92	33.19	34.17			31.26	30.65	34.21	30.28	33.83	30.12	29.79	30.69	30.41
00:32:40	32.16	33.32	34.09			31.09	30.75	34.18	30.16	33.87	30.12	29.91	30.6	30.42
00:32:50	32.14	33.31	34.27			31.26	30.72	34.09	30.06	33.88	30.11	30.01	30.63	30.39
00:33:00	32	33.14	34.2			31.24	30.72	34.03	30.06	33.78	29.98	29.99	30.57	30.34
00:33:10	32.04	33.14	34.4			31.13	30.67	33.97	30.21	33.79	29.92	29.99	30.47	30.4
00:33:20	32.04	33.19	34.45			30.96		33.94	30.31	33.86	30.06	29.89	30.5	30.31
00:33:20	32.05	33.26	34.45			30.96		33.85	30.31	33.95	30.06	29.89	30.5	30.31
00:33:30	32.02	33.18	34.38			30.94		33.67	30.29	33.93	30.06	29.98	30.6	30.19
00:33:40	32.04	33.07	34.4			31.07			30.22	33.8	30.01	29.97	30.54	30.18
00:33:50	32.04	33.18	34.51			31.01			30.06	33.81	29.97	29.86	30.66	30.01
00:34:00	32.52	33.18	34.63			30.97			30.11	33.95	30.05	29.83	30.53	29.93
00:34:10	32.59	33.22	34.53			30.84			30.13	33.99	30.1	29.93	30.63	29.83
00:34:20	32.6	33.06	34.59			30.75			30.28	33.95	30.08	29.98	30.68	29.72
00:34:30	32.74	33.06	34.75			30.8			30.35	33.94	30.03	29.98	30.7	29.62
00:34:40	32.52	33.07	34.74			30.63			30.34	34.04	30.08	29.99	30.52	29.38
00:34:50	32.36	33.1	34.76			30.53			30.3	34.31	30.12	30.02	30.65	29.39
00:35:00	32.28	33.1	34.91			30.5			30.32	34.33	30.12	29.96	30.56
00:35:10	32.35	33.22	34.91			30.5			30.26	34.29	30.11	29.9	30.54
00:35:20	32.41	33.29	34.94			30.49			30.14	34.28	30.19	29.89	30.52
00:35:30	32.41	32.64	34.88			30.39			30.16	34.27	30.25	29.8	30.55
00:35:40	32.39	31.53	34.77			30.31			30.27	34.97	30.29	29.79	30.66
00:35:50	32.26	31.78	34.83			30.41			30.28	34.97	30.31	29.96	30.52
00:36:00	32.14	29.32	34.94			30.54			30.32		30.43	29.91	30.44
00:36:10	32.23	29.76	34.86			30.5			30.33		30.47	29.74	30.44
00:36:20	32.23	31.09	35.07			30.25			30.32		30.54	29.74	30.56
00:36:30	32.16	31.82	35.15			30.33			30.27		30.59	29.91	30.49
00:36:40	32.11	32.52	35.16			30.15			30.11		30.66	29.96	30.58
00:36:40	32.12	32.96	35.16			30.15			30.11		30.66	29.96	30.58
00:36:50	32.19	33.44	35.11			30.21			30.18		30.73	29.99	30.62
00:37:00	32.24	33.62	34.93			30.23			30.24		30.76	29.99	30.47
00:37:10	32.18	32.39	34.86			30.22			30.27		30.83	29.95	30.61
00:37:20	32.05	31.98	34.84			30.07			30.25		30.94	29.94	30.62
00:37:30	31.96	31.94	34.83			30.03			30.15		31	29.92	30.5
00:37:40	32.05	33.09	34.98			29.94			30.03		31.05	30	30.49
00:37:50	32.07	33.09	34.93			30.15			30.18		31.18	29.99	30.62
00:38:00	32.04	33.47	34.77			30.06			30.09		31.24	29.98	30.47
00:38:10	32	31.55	34.73			30.08			30.01		31.32	29.83	30.6
00:38:20	31.86	31.18	34.69			30.07			30.04		31.41	29.64	30.5
00:38:30	31.82	32.35	34.68			29.87			30.19		31.47	29.65	30.63
00:38:40	31.94	32.93	34.83			30.01			30.2		31.53	29.72	30.49
00:38:50	31.94	33.36	34.86			29.97			30.2		31.63	29.65	30.57
00:39:00	31.9	33.42	34.69			29.79			30.21		31.72	29.69	30.61
00:39:10	31.89	34.18	34.66			29.73			30.21		31.79	29.87	30.51
00:39:20	31.88	34.66	34.61			29.69			30.22		31.85	29.83	30.59
00:39:30	31.82	34.64	34.69			29.62			30.19		31.83	29.86	30.55
00:39:40	31.83	34.64	34.55			29.71			30.09		31.86	29.84	30.46
00:39:50	31.78	34.78	34.34			29.63			30.06		31.95	29.64	30.46
00:40:00	31.68	34.78	34.41			29.52			30.13		31.99	29.78	30.46
00:40:00	31.87	34.91	34.41			29.52			30.13		31.99	29.78	30.46
00:40:10	31.99	35.09	34.52			29.64			30.15		32.05	29.7	30.41
00:40:20	31.99	35.39	34.58			29.68			30.15		32.09	29.66	30.41
00:40:30	31.91	35.41	34.53			29.51			30.17		32.12	29.74	30.4
00:40:40	31.92	35.3	34.43			29.54			30.17		32.22	29.74	30.41
00:40:50	31.31	35.67	34.25			29.48			30.2		32.27	29.61	30.43
00:41:00	28.16	36.11	34.19			29.58			30.28		32.31	29.42	30.4
00:41:10	29.13	36.53	34.39			29.8			30.32		32.36	29.59	30.34
00:41:20	29.21	36.97	34.35			29.9			30.26		32.45	29.59	30.42
00:41:30	29.37	37.26	34.31			29.95			30.23		32.18	29.49	30.39
00:41:40	30.39	37.65	34.28			29.91			30.29			29.34	30.39
00:41:50	30.96	37.55	34.15			30			30.37			29.44	30.4
00:42:00	31.07	37.61	33.91			30.24			30.1			29.47	30.38
00:42:10	31.07	36.71	34.04			30.38			30.28			29.45	30.37
00:42:20	31.18		34.08			30.46			30.29			29.39	30.38
00:42:30	31.27		33.95			30.48			30.31			29.35	30.42
00:42:40	31.34		33.93			30.47			30.35			29.34	30.41
00:42:50	31.34		33.75			30.66			30.35			29.28	30.39
00:43:00	31.33		33.79			30.76			30.38			29.09	30.38
00:43:10	31.5		33.81			30.79			30.5			29.03	28.62
00:43:20	31.57		34.51			30.87			30.49			29.23
00:43:20	31.61		34.53			30.87			30.49			29.23
00:43:30	31.62		34.62			30.92			30.51			28.99
00:43:40	31.62		34.74			30.83			30.61			28.98
00:43:50	31.62		34.74			30.87			30.66			28.96
00:44:00	31.65					31.05			30.62			28.96
00:44:10	31.61					31.11			30.67			29.08
00:44:20	31.57					31.16			30.81			28.83
00:44:30	31.52					31.21			30.84			28.99
00:44:40	31.54					31.24			30.88			28.87
00:44:50	31.53					31.28			30.93			28.66
00:45:00	31.54					31.18			30.98			28.66
00:45:10	31.45					31.32			31.03			28.8
00:45:20	31.5					31.37			31.1			28.85
00:45:30	31.5					31.29			31.08			28.74
00:45:40	31.57					31.37			31.19			28.67
00:45:50	31.6					31.36			31.21			28.77
00:46:00	31.58					31.37			31.16			28.73
00:46:10	31.61					31.42			31.2			28.71
00:46:20	31.66					31.46			31.26			28.73
00:46:30	31.65					31.5			31.27			28.66
00:46:40	31.67					31.64			31.42			28.65
00:46:40	31.74					31.64			31.42			28.65
00:46:50	31.75					31.58			31.45			28.52
00:47:00	31.81					31.64			31.51			28.36
00:47:10	31.85					31.67			31.54			28.57
00:47:20	31.88					31.7			31.6			28.57
00:47:30	32.09					31.71			31.6			28.36
00:47:40	32.11					31.73			31.59			28.33
00:47:50	32.1					31.79			31.63			28.53
00:48:00	32.09					31.8			31.65			28.46
00:48:10	24.96					31.89			31.69			28.28
00:48:20						31.95			31.81			28.34
00:48:30						31.95			31.86			28.17
00:48:40						31.94			31.88			28.32
00:48:50						32.14			31.94			28.29
00:49:00						32.24			31.94			28.27
00:49:10						32.25			31.9			28.38
00:49:20						32.31			31.97			28.31
00:49:30						32.24			32			28.31
00:49:40						32.38			32.03			28.32
00:49:50						32.38			32.13			28.27
00:50:00						33.04			32.21			28.05
00:50:00						33.04			32.21			28.05
00:50:10						32.6			32.22			27.98
00:50:20						32.52			32.25			27.98
00:50:30						32.31			32.22			28.21
00:50:40						32.29			32.24			28.26
00:50:50						32.69			32.37			28.26
00:51:00						32.73			32.35			28.25
00:51:10						32.76			32.38			28.23
00:51:20						32.71			32.32			28.21
00:51:30						32.61			32.33			28.14
00:51:40						32.69			32.35			27.97
00:51:50						32.62			32.33			27.97
00:52:00						32.52			32.36			27.91
00:52:10						32.56			32.47			27.86
00:52:20						32.69			32.49			28.03
00:52:30						32.73			32.45			28.08
00:52:40						32.77			32.42			28.1
00:52:50						32.7			32.51			27.92
00:53:00						32.68			32.53			27.86
00:53:10						32.6			32.4			28.06
00:53:20						32.5			32.48			28.09
00:53:20						32.5			32.48			28.09
00:53:30						32.48			32.5			28.05
00:53:40						32.47			32.42			28.05
00:53:50						32.47			32.45			27.95
00:54:00						32.48			32.47			27.8
00:54:10						31.69			32.44			27.72
00:54:20						31.49			32.55			27.73
00:54:30						31.64			32.51			27.77
00:54:40						31.7			32.57			27.69
00:54:50						31.58			32.61			27.87
00:55:00						31.73			32.5			27.93
00:55:10						31.82			32.52			27.96
00:55:20						31.84			32.51			27.94
00:55:30						31.86			32.53			27.8
00:55:40						31.82			32.55			27.78
00:55:50						31.81			32.65			27.81
00:56:00						31.6			32.71			27.78
00:56:10						31.42			32.64			27.65
00:56:20						31.6			32.69			27.59
00:56:30						31.36			32.76			27.71
00:56:40						31.36			32.78			27.8
00:56:40						31.36			32.78			27.8
00:56:50						31.35			32.78			27.77
00:57:00						31.33			32.8			27.67
00:57:10						31.32			32.69			27.73
00:57:20						31.47			32.67			27.65
00:57:30						31.55			32.68			27.51
00:57:40						31.61			32.68			27.57
00:57:50						31.61			32.68			27.7
00:58:00						31.67			32.73			27.77
00:58:10						31.84			32.75			27.76
00:58:20						31.83			32.7			27.81
00:58:30						31.91			32.71			27.76
00:58:40						31.99			32.73			27.67
00:58:50						31.93			32.73			27.74
00:59:00						32			32.8			27.72
00:59:10						31.75			32.88			27.73
00:59:20						31.19			32.78			27.75
00:59:30						31.93			32.74			27.87
00:59:40						32.91			32.8			27.94
00:59:50						33.99			32.87			27.9
01:00:00						34.57			32.92			27.86
01:00:00						34.57			32.92			27.86
01:00:10						34.88			32.94			28.03
01:00:20						35.05			32.95			28.13
01:00:30						35.14			32.96			28.15
01:00:40						35.17			32.96			28.06
01:00:50						35.19			32.96			28.23
01:01:00						35.19			32.97			28.16
01:01:10						35.2			33.01			28.33
01:01:20						35.22			33.02			28.35
01:01:30						35.2			33.01			28.43
01:01:40						35.12			32.9			28.39
01:01:50						35.11			32.94			28.39
01:02:00						35.07			32.99			28.48
01:02:10						35.01			32.93			28.47
01:02:20									32.99			28.41
01:02:30									32.98			28.45
01:02:40									33.07			28.56
01:02:50									32.96			28.63
01:03:00									32.97			28.64
01:03:10									33.02			28.66
01:03:20									33.08			28.79
01:03:20									33.08			28.79
01:03:30									33.05			28.81
01:03:40									33.06			28.85
01:03:50									33.1			28.89
01:04:00									33.16			28.9
01:04:10									33.1			28.96
01:04:20									33.08			29.03
01:04:30									33.12			29.05
01:04:40									33.17			29.14
01:04:50									33.19			29.14
01:05:00									33.2			29.15
01:05:10									33.09			29.18
01:05:20									33.06			29.21
01:05:30									33.09			29.07
01:05:40									33.1			29.12
01:05:50									32.86			29.19
01:06:00									32.68			29.13
01:06:10									32.59			29.24
01:06:20									32.49			29.34
01:06:30									32.61			29.27
01:06:40									32.63			29.23
01:06:40									32.63			29.23
01:06:50									32.61			29.24
01:07:00									32.47			29.28
01:07:10									32.54			29.41
01:07:20									32.69			29.54
01:07:30									32.58			29.53
01:07:40									32.61			29.36
01:07:50									32.61			29.37
01:08:00									32.56			29.43
01:08:10									32.48			29.55
01:08:20									32.53			29.58
01:08:30									32.47			29.59
01:08:40									32.44			29.54
01:08:50									32.44			29.4
01:09:00									32.41			29.42
01:09:10									32.46			29.38
01:09:20									32.44			28.94
01:09:30									32.41			28.59
01:09:40									32.41
01:09:50									32.41
01:10:00									32.38
01:10:00									32.38
01:10:10									32.36
01:10:20									32.33
01:10:30									32.32
01:10:40									32.31
01:10:50									32.3
01:11:00									32.18
01:11:10									32.06
01:11:20									32.29
01:11:30									32.34
01:11:40									32.35
01:11:50									32.23
01:12:00									32.19
01:12:10									32.14
01:12:20									32.05
01:12:30									31.99
01:12:40									32
01:12:50									31.98
01:13:00									31.91
01:13:10									31.87
01:13:20									31.83
01:13:20									31.83
01:13:30									31.77
01:13:40									31.79
01:13:50									31.8
01:14:00									31.83
01:14:10									31.81
01:14:20									31.82
01:14:30									31.84
01:14:40									31.86
01:14:50									31.9
01:15:00									31.96
01:15:10									31.97
01:15:20									32.04
01:15:30									32.04
01:15:40									32.13
01:15:50									32.17
01:16:00									32.23
01:16:10									32.26
01:16:20									32.32
01:16:30									32.25
01:16:40									32.23
01:16:40									32.23
01:16:50									32.23
01:17:00									32.26
01:17:10									32.27
01:17:20									32.23
01:17:30									32.25
01:17:40									32.27
01:17:50									32.29
01:18:00									32.3
01:18:10									32.32
01:18:20									32.39
01:18:30									32.39
01:18:40									32.44
01:18:50									32.46
01:19:00									32.5
01:19:10									32.49
01:19:20									32.54
01:19:30									32.55
01:19:40									32.56
01:19:50									32.63
01:20:00									32.55
01:20:00									32.55
01:20:10									32.57
01:20:20									32.55
01:20:30									32.59
01:20:40									32.68
01:20:50									32.75
01:21:00									32.85
01:21:10									32.94
01:21:20									33.06
01:21:30									33.07
