# Supplementary material for: Does behavioral thermal tolerance predict distribution pattern and habitat use in two sympatric Neotropical frogs?
Source: PLoS One. 2020 Sep 22;15(9):e0239485. doi: 10.1371/journal.pone.0239485 (PMC7508379; doi:10.1371/journal.pone.0239485)
Supplement: S4 Table — Data from a distribution database built for another study [41]. (XLSX) [file pone.0239485.s007.xlsx]

## Sheet: S4 Table
S4 Table. Geographical records of both species in the Cerrado ecoregion. Data from a distribution database built for another study (Valdujo PH, Silvano DL, Colli GR, Martins M. 2012. Anuran Species Composition and Distribution Patterns in Brazilian Cerrado, a Neotropical Hotspot. S Am J Herpetol. 2012; 7:63–78.)
Voucher	Species	Locality	State	Latitude	Longitude	Source
MNRJ 1026	Physalaemus cuvieri	Barreiras	BA	-12.018	-45.522	Paula Valdujo
PHV 1126	Physalaemus cuvieri	Barreiras	BA	-12.018	-45.522	Paula Valdujo
MNRJ 25033	Physalaemus cuvieri	Caetite	BA	-13.976	-42.496	Paula Valdujo
CHUNB 37324	Physalaemus cuvieri	Cocos	BA	-14.5	-45.225	Paula Valdujo
CHUNB 16702	Physalaemus cuvieri	Formosa do Rio Preto	BA	-11.02	-45.761	Paula Valdujo
PHV 1990	Physalaemus cuvieri	Jaborandi	BA	-14.288	-45.893	Paula Valdujo
PHV 1481	Physalaemus cuvieri	Jaborandi	BA	-14.384	-45.84	Paula Valdujo
PHV 1466	Physalaemus cuvieri	Jaborandi	BA	-13.983	-45.159	Paula Valdujo
PHV 1469	Physalaemus cuvieri	Jaborandi	BA	-14.462	-45.928	Paula Valdujo
PHV 1480	Physalaemus cuvieri	Jaborandi	BA	-14.475	-45.946	Paula Valdujo
CHUNB 44776	Physalaemus cuvieri	Brasilia	DF	-15.781	-47.797	Paula Valdujo
INPA_Lit 357	Physalaemus cuvieri	Brasilia	DF	-15.9	-47.833	Paula Valdujo
CHUNB 16734	Physalaemus cuvieri	Alexania	GO	-16.089	-48.482	Paula Valdujo
CHUNB 39577	Physalaemus cuvieri	Alexania	GO	-16.148	-48.578	Paula Valdujo
CHUNB 39578	Physalaemus cuvieri	Alexania	GO	-16.143	-48.576	Paula Valdujo
MZUSP 82390	Physalaemus cuvieri	Alto Paraiso de Goias	GO	-14.183	-47.535	Paula Valdujo
CHUNB 37869	Physalaemus cuvieri	Alvorada do Norte	GO	-14.566	-46.631	Paula Valdujo
ZUFG 3318	Physalaemus cuvieri	Aparecida do Rio Doce	GO	-18.216	-51.263	Paula Valdujo
MNRJ 41514	Physalaemus cuvieri	Apore	GO	-18.768	-52.045	Paula Valdujo
CHUNB/MNRJ /CEPBUCG/ZUFG _Lit 228	Physalaemus cuvieri	Apore	GO	-18.674	-51.881	Paula Valdujo
MNRJ 45042	Physalaemus cuvieri	Aragarcas	GO	-15.967	-52.129	Paula Valdujo
ZUFG 1554	Physalaemus cuvieri	Araguapaz	GO	-15.139	-50.439	Paula Valdujo
ZUFG 3559	Physalaemus cuvieri	Barro Alto	GO	-14.907	-48.881	Paula Valdujo
ZUFG 1341	Physalaemus cuvieri	Caiaponia	GO	-17.007	-51.815	Paula Valdujo
MZUSP 75112	Physalaemus cuvieri	Caldas Novas	GO	-17.709	-48.645	Paula Valdujo
MNRJ 24787	Physalaemus cuvieri	Catalao	GO	-17.931	-47.664	Paula Valdujo
CHUNB 16745	Physalaemus cuvieri	Cidade Ocidental	GO	-16.124	-47.819	Paula Valdujo
ZUFG 2740	Physalaemus cuvieri	Cocalzinho de Goias	GO	-15.655	-48.602	Paula Valdujo
CHUNB 36021	Physalaemus cuvieri	Colinas do Sul	GO	-13.985	-48.075	Paula Valdujo
ZUFG 2816	Physalaemus cuvieri	Corumba de Goias	GO	-15.93	-48.679	Paula Valdujo
ZUFG 2726	Physalaemus cuvieri	Cristalina	GO	-16.698	-47.518	Paula Valdujo
ZUFG 2610	Physalaemus cuvieri	Cristianopolis	GO	-17.213	-48.707	Paula Valdujo
ZUFG 653	Physalaemus cuvieri	Crixas	GO	-14.639	-50.065	Paula Valdujo
ZUFG 1248	Physalaemus cuvieri	Goianesia	GO	-15.275	-49.167	Paula Valdujo
ZUFG 3387	Physalaemus cuvieri	Goiania	GO	-16.642	-49.275	Paula Valdujo
ZUFG 1315	Physalaemus cuvieri	Goiatuba	GO	-17.993	-49.66	Paula Valdujo
ZUFG 1364	Physalaemus cuvieri	Guapo	GO	-16.911	-49.572	Paula Valdujo
ZUFG 1307	Physalaemus cuvieri	Itaberai	GO	-16.08	-49.822	Paula Valdujo
ZUFG 3326	Physalaemus cuvieri	Jatai	GO	-17.909	-51.732	Paula Valdujo
ZUFG 1190	Physalaemus cuvieri	Jussara	GO	-15.583	-51.329	Paula Valdujo
CHUNB 39942	Physalaemus cuvieri	Luziania	GO	-16.481	-47.992	Paula Valdujo
ZUFG 1161	Physalaemus cuvieri	Mambai	GO	-14.412	-46.065	Paula Valdujo
ZUFG 2583	Physalaemus cuvieri	Mara Rosa	GO	-13.995	-49.394	Paula Valdujo
Lit 2746	Physalaemus cuvieri	Minacu	GO	-13.526	-48.253	Paula Valdujo
Lit 2745	Physalaemus cuvieri	Minacu	GO	-13.487	-48.27	Paula Valdujo
Lit 2748	Physalaemus cuvieri	Minacu	GO	-13.517	-48.253	Paula Valdujo
Lit 2747	Physalaemus cuvieri	Minacu	GO	-13.5	-48.261	Paula Valdujo
MNRJ 31277	Physalaemus cuvieri	Minacu	GO	-13.498	-48.348	Paula Valdujo
ZUFG 1242	Physalaemus cuvieri	Mineiros	GO	-17.613	-52.764	Paula Valdujo
ZUFG 3308	Physalaemus cuvieri	Mineiros	GO	-17.559	-52.675	Paula Valdujo
MZUSP 66422	Physalaemus cuvieri	Monte Alegre de Goias	GO	-13.294	-46.923	Paula Valdujo
ZUFG 3454	Physalaemus cuvieri	Montes Claros de Goias	GO	-15.914	-51.579	Paula Valdujo
ZUFG 285	Physalaemus cuvieri	Mossamedes	GO	-16.287	-50.141	Paula Valdujo
ZUFG 2942	Physalaemus cuvieri	Niquelandia	GO	-14.498	-48.401	Paula Valdujo
ZUFG 2912	Physalaemus cuvieri	Nova Crixas	GO	-14.134	-50.561	Paula Valdujo
CHUNB 16701	Physalaemus cuvieri	Novo Gama	GO	-16.125	-48.075	Paula Valdujo
ZUFG 946	Physalaemus cuvieri	Palmeiras de Goias	GO	-16.809	-49.946	Paula Valdujo
ZUFG 1233	Physalaemus cuvieri	Parauna	GO	-17.047	-50.637	Paula Valdujo
MZUSP 126747	Physalaemus cuvieri	Petrolina de Goias	GO	-16.112	-49.314	Paula Valdujo
Lit 2758	Physalaemus cuvieri	Petrolina de Goias	GO	-16.221	-49.284	Paula Valdujo
Lit 2757	Physalaemus cuvieri	Petrolina de Goias	GO	-16.181	-49.368	Paula Valdujo
ZUFG 1388	Physalaemus cuvieri	Piracanjuba	GO	-17.329	-48.992	Paula Valdujo
MNRJ 51155	Physalaemus cuvieri	Pirenopolis	GO	-15.811	-49.013	Paula Valdujo
CHUNB 40923	Physalaemus cuvieri	Pires do Rio	GO	-17.388	-48.289	Paula Valdujo
ZUFG 2341	Physalaemus cuvieri	Pontalina	GO	-17.53	-49.538	Paula Valdujo
ZUFG 1404	Physalaemus cuvieri	Porangatu	GO	-13.292	-49.231	Paula Valdujo
CHUNB 16773	Physalaemus cuvieri	Posse	GO	-14.236	-46.441	Paula Valdujo
ZUFG 2952	Physalaemus cuvieri	Quirinopolis	GO	-18.437	-50.53	Paula Valdujo
MZUSP 12510	Physalaemus cuvieri	Rio Verde	GO	-17.739	-51.038	Paula Valdujo
PHV 2911	Physalaemus cuvieri	Santa Rita do Araguaia	GO	-17.23	-53.16	Paula Valdujo
PHV 2901	Physalaemus cuvieri	Santa Rita do Araguaia	GO	-17.28	-53.13	Paula Valdujo
PHV 2960	Physalaemus cuvieri	Santa Rita do Araguaia	GO	-17.27	-53.14	Paula Valdujo
MZUSP 66741	Physalaemus cuvieri	Santa Rita do Araguaia	GO	-17.244	-53.069	Paula Valdujo
CHUNB 16720	Physalaemus cuvieri	Sao Domingos	GO	-13.537	-46.487	Paula Valdujo
ZUFG 1505	Physalaemus cuvieri	Sao Joao D'Alianca	GO	-14.485	-47.422	Paula Valdujo
ZUFG 2019	Physalaemus cuvieri	Sao Miguel do Araguaia	GO	-13.145	-50.249	Paula Valdujo
ZUFG 2516	Physalaemus cuvieri	Serranopolis	GO	-18.224	-52.212	Paula Valdujo
ZUFG 3157	Physalaemus cuvieri	Silvania	GO	-16.603	-48.547	Paula Valdujo
CHUNB 44742	Physalaemus cuvieri	Tres Ranchos	GO	-18.344	-47.782	Paula Valdujo
ZUFG 2186	Physalaemus cuvieri	Uruacu	GO	-14.419	-49.09	Paula Valdujo
CFBH 11459	Physalaemus cuvieri	Acailandia	MA	-4.773	-47.183	Paula Valdujo
Lit 2061	Physalaemus cuvieri	Acailandia	MA	-4.786	-47.332	Paula Valdujo
Lit 2066	Physalaemus cuvieri	Acailandia	MA	-4.951	-47.374	Paula Valdujo
CHUNB 43712	Physalaemus cuvieri	Balsas	MA	-8.237	-46.342	Paula Valdujo
MZUSP 21189	Physalaemus cuvieri	Barra do Corda	MA	-5.655	-45.251	Paula Valdujo
Lit 2737	Physalaemus cuvieri	Carolina	MA	-7.258	-47.519	Paula Valdujo
Lit 2735	Physalaemus cuvieri	Carolina	MA	-7.196	-47.422	Paula Valdujo
Lit 2734	Physalaemus cuvieri	Carolina	MA	-7.286	-47.49	Paula Valdujo
CHUNB 51657	Physalaemus cuvieri	Carolina	MA	-7.339	-47.422	Paula Valdujo
CHUNB 51577	Physalaemus cuvieri	Carolina	MA	-7.229	-47.262	Paula Valdujo
CHUNB 51578	Physalaemus cuvieri	Carolina	MA	-7.22	-47.255	Paula Valdujo
CHUNB 51576	Physalaemus cuvieri	Carolina	MA	-7.314	-47.384	Paula Valdujo
CHUNB 51583	Physalaemus cuvieri	Carolina	MA	-7.297	-47.362	Paula Valdujo
CHUNB 51586	Physalaemus cuvieri	Carolina	MA	-7.389	-47.218	Paula Valdujo
Lit 2736	Physalaemus cuvieri	Estreito	MA	-6.652	-47.403	Paula Valdujo
Lit 2741	Physalaemus cuvieri	Estreito	MA	-6.73	-47.455	Paula Valdujo
Lit 2738	Physalaemus cuvieri	Estreito	MA	-6.733	-47.436	Paula Valdujo
CHUNB 36521	Physalaemus cuvieri	Araguari	MG	-18.577	-48.222	Paula Valdujo
Lit 1569	Physalaemus cuvieri	Belo Horizonte	MG	-19.902	-43.96	Paula Valdujo
Lit 1570	Physalaemus cuvieri	Botumirim	MG	-16.938	-43.006	Paula Valdujo
Lit 1571	Physalaemus cuvieri	Brumadinho	MG	-20.178	-44.123	Paula Valdujo
CHUNB 16758	Physalaemus cuvieri	Buritis	MG	-15.453	-46.604	Paula Valdujo
CHUNB 44575	Physalaemus cuvieri	Buritizeiro	MG	-17.286	-45.192	Paula Valdujo
MNRJ 2006	Physalaemus cuvieri	Carmo do Rio Claro	MG	-20.973	-46.099	Paula Valdujo
Lit 1572	Physalaemus cuvieri	Catas Altas	MG	-20.075	-43.408	Paula Valdujo
CHUNB 34040	Physalaemus cuvieri	Chapada Gaucha	MG	-15.469	-45.456	Paula Valdujo
Lit 1573	Physalaemus cuvieri	Conceicao do Mato Dentro	MG	-18.942	-43.505	Paula Valdujo
Lit 1574	Physalaemus cuvieri	Cristalia	MG	-16.719	-42.821	Paula Valdujo
Lit 1575	Physalaemus cuvieri	Diamantina	MG	-17.994	-43.61	Paula Valdujo
Lit 1576	Physalaemus cuvieri	Grao Mogol	MG	-16.464	-42.994	Paula Valdujo
MNRJ 45347	Physalaemus cuvieri	Jaboticatubas	MG	-19.441	-43.718	Paula Valdujo
MNRJ 38510	Physalaemus cuvieri	Joao Pinheiro	MG	-17.605	-45.934	Paula Valdujo
Lit 1577	Physalaemus cuvieri	Joaquim Felicio	MG	-17.676	-44.111	Paula Valdujo
MNRJ 45157	Physalaemus cuvieri	Juiz de Fora	MG	-21.746	-43.465	Paula Valdujo
MNRJ 33655	Physalaemus cuvieri	Lagoa Santa	MG	-19.628	-43.886	Paula Valdujo
MNRJ 30713	Physalaemus cuvieri	Manga	MG	-14.647	-44.093	Paula Valdujo
CHUNB 36496	Physalaemus cuvieri	Manhuacu	MG	-20.195	-42.107	Paula Valdujo
Lit 1578	Physalaemus cuvieri	Nova Lima	MG	-20.074	-43.904	Paula Valdujo
Lit 1579	Physalaemus cuvieri	Ouro Branco	MG	-20.526	-43.674	Paula Valdujo
Lit 1580	Physalaemus cuvieri	Ouro Preto	MG	-20.391	-43.61	Paula Valdujo
MNRJ 24788	Physalaemus cuvieri	Paracatu	MG	-17.174	-46.884	Paula Valdujo
MZUSP 84446	Physalaemus cuvieri	Pedra Azul	MG	-15.953	-41.186	Paula Valdujo
CHUNB 49382	Physalaemus cuvieri	Perdizes	MG	-19.276	-47.24	Paula Valdujo
MNRJ 1036	Physalaemus cuvieri	Pirapora	MG	-17.399	-44.867	Paula Valdujo
MZUSP 132534	Physalaemus cuvieri	Pocos de Caldas	MG	-21.808	-46.563	Paula Valdujo
MZUSP 20469	Physalaemus cuvieri	Ponto dos Volantes	MG	-16.835	-41.474	Paula Valdujo
Lit 1581	Physalaemus cuvieri	Rio Acima	MG	-20.106	-43.772	Paula Valdujo
CHUNB 49385	Physalaemus cuvieri	Sacramento	MG	-19.917	-47.286	Paula Valdujo
MZUFV/MNRJ _Lit 490	Physalaemus cuvieri	Salto da Divisa	MG	-16.3	-39.983	Paula Valdujo
Lit 1582	Physalaemus cuvieri	Santana do Riacho	MG	-19.189	-43.645	Paula Valdujo
Lit 1556	Physalaemus cuvieri	Santana do Riacho	MG	-19.29	-43.592	Paula Valdujo
Lit 1583	Physalaemus cuvieri	Santo Antonio do Itambe	MG	-18.478	-43.268	Paula Valdujo
Lit 1584	Physalaemus cuvieri	Sao Goncalo do Rio Abaixo	MG	-19.818	-43.322	Paula Valdujo
CHUNB 49381	Physalaemus cuvieri	Sao Gotardo	MG	-19.336	-45.97	Paula Valdujo
MNRJ 39476	Physalaemus cuvieri	Uberlandia	MG	-19.028	-48.331	Paula Valdujo
MNRJ 41593	Physalaemus cuvieri	Unai	MG	-16.375	-46.819	Paula Valdujo
CHUNB 28115	Physalaemus cuvieri	Alcinopolis	MS	-18.209	-53.749	Paula Valdujo
MZUSP 92255	Physalaemus cuvieri	Anaurilandia	MS	-22.111	-52.808	Paula Valdujo
MZUSP 67537	Physalaemus cuvieri	Aquidauana	MS	-19.755	-55.863	Paula Valdujo
CHUNB/ZUFMS_Lit 3140	Physalaemus cuvieri	Bodoquena	MS	-20.789	-56.755	Paula Valdujo
CHUNB/ZUFMS_Lit 265	Physalaemus cuvieri	Bodoquena	MS	-20.672	-56.799	Paula Valdujo
CHUNB/ZUFMS_Lit 3214	Physalaemus cuvieri	Bodoquena	MS	-20.791	-56.757	Paula Valdujo
CHUNB/ZUFMS_Lit 3177	Physalaemus cuvieri	Bonito	MS	-21.124	-56.744	Paula Valdujo
MZUSP 69377	Physalaemus cuvieri	Brasilandia	MS	-21.075	-52.434	Paula Valdujo
MZUSP 21390	Physalaemus cuvieri	Corumba	MS	-18.731	-56.723	Paula Valdujo
MZUSP 21454	Physalaemus cuvieri	Miranda	MS	-20.12	-56.598	Paula Valdujo
PHV 2986	Physalaemus cuvieri	Alto Araguaia	MT	-17.2	-53.16	Paula Valdujo
PHV 2972	Physalaemus cuvieri	Alto Araguaia	MT	-17.16	-53.14	Paula Valdujo
MZUSP 66756	Physalaemus cuvieri	Alto Araguaia	MT	-17.445	-53.468	Paula Valdujo
PHV 2745	Physalaemus cuvieri	Barra do Garcas	MT	-15.693	-52.35	Paula Valdujo
PHV 2298	Physalaemus cuvieri	Barra do Garcas	MT	-15.85	-52.19	Paula Valdujo
MZUSP 91151	Physalaemus cuvieri	Caceres	MT	-16.528	-57.837	Paula Valdujo
MZUSP 1017	Physalaemus cuvieri	Canarana	MT	-13.331	-52.398	Paula Valdujo
MNRJ 33068	Physalaemus cuvieri	Chapada dos Guimaraes	MT	-15.136	-55.518	Paula Valdujo
MZUSP 83187	Physalaemus cuvieri	Claudia	MT	-11.439	-55.055	Paula Valdujo
MNRJ 45050	Physalaemus cuvieri	Cocalinho	MT	-13.868	-51.147	Paula Valdujo
CHUNB 47947	Physalaemus cuvieri	Confresa	MT	-10.403	-51.698	Paula Valdujo
CHUNB 16753	Physalaemus cuvieri	Cuiaba	MT	-15.449	-55.935	Paula Valdujo
MZUSP 83800	Physalaemus cuvieri	Gaucha do Norte	MT	-12.996	-53.456	Paula Valdujo
MNRJ 30992	Physalaemus cuvieri	Itiquira	MT	-17.534	-54.427	Paula Valdujo
CHUNB 38472	Physalaemus cuvieri	Nobres	MT	-14.364	-55.779	Paula Valdujo
MZUSP 91118	Physalaemus cuvieri	Nova Xavantina	MT	-14.592	-52.409	Paula Valdujo
CHUNB 47863	Physalaemus cuvieri	Porto Alegre do Norte	MT	-10.825	-51.712	Paula Valdujo
MNRJ 1130	Physalaemus cuvieri	Santa Terezinha	MT	-10.332	-50.792	Paula Valdujo
MZUSP 91708	Physalaemus cuvieri	Vila Bela da Santissima Trindade	MT	-15.187	-59.983	Paula Valdujo
MZUSP 92788	Physalaemus cuvieri	Vila Rica	MT	-9.98	-51.404	Paula Valdujo
CHUNB 29063	Physalaemus cuvieri	Mamanguape	PB	-6.72	-35.156	Paula Valdujo
CHUNB 29061	Physalaemus cuvieri	Tamandare	PE	-8.746	-35.22	Paula Valdujo
Lit 1553	Physalaemus cuvieri	Campina Grande do Sul	PR	-25.283	-49.033	Paula Valdujo
DZSJRP 8851	Physalaemus cuvieri	Fazenda Rio Grande	PR	-25.676	-49.297	Paula Valdujo
Lit 1562	Physalaemus cuvieri	Fenix	PR	-23.901	-52.029	Paula Valdujo
Lit 1563	Physalaemus cuvieri	Londrina	PR	-23.514	-51.11	Paula Valdujo
Lit 1588	Physalaemus cuvieri	Londrina	PR	-23.317	-51.2	Paula Valdujo
MZUEL_Lit 446	Physalaemus cuvieri	Londrina	PR	-23.45	-51.25	Paula Valdujo
MZUEL1139	Physalaemus cuvieri	Londrina	PR	-23.45	-51.25	Paula Valdujo
Lit 1564	Physalaemus cuvieri	Palmeira	PR	-25.443	-50.056	Paula Valdujo
Lit 1565	Physalaemus cuvieri	Quatro Barras	PR	-25.368	-48.994	Paula Valdujo
DZSJRP 6291	Physalaemus cuvieri	Sao Jose dos Pinhais	PR	-25.683	-49.05	Paula Valdujo
Lit 1566	Physalaemus cuvieri	Telemaco Borba	PR	-24.3	-50.6	Paula Valdujo
Lit 1587	Physalaemus cuvieri	Telemaco Borba	PR	-24.133	-50.433	Paula Valdujo
Lit 1593	Physalaemus cuvieri	Telemaco Borba	PR	-24.3	-50.317	Paula Valdujo
Lit 1594	Physalaemus cuvieri	Telemaco Borba	PR	-24.333	-50.417	Paula Valdujo
Lit 1595	Physalaemus cuvieri	Telemaco Borba	PR	-24.117	-50.683	Paula Valdujo
Lit 1596	Physalaemus cuvieri	Telemaco Borba	PR	-24.383	-50.45	Paula Valdujo
Lit 1597	Physalaemus cuvieri	Telemaco Borba	PR	-24.183	-50.583	Paula Valdujo
Lit 1555	Physalaemus cuvieri	Telemaco Borba	PR	-24.15	-50.383	Paula Valdujo
Lit 1557	Physalaemus cuvieri	Telemaco Borba	PR	-24.283	-50.567	Paula Valdujo
Lit 1558	Physalaemus cuvieri	Telemaco Borba	PR	-24.067	-50.683	Paula Valdujo
Lit 1559	Physalaemus cuvieri	Telemaco Borba	PR	-24.117	-50.667	Paula Valdujo
Lit 1560	Physalaemus cuvieri	Telemaco Borba	PR	-24.133	-50.367	Paula Valdujo
DZSJRP _Lit 300	Physalaemus cuvieri	Tijucas do Sul	PR	-25.961	-49.236	Paula Valdujo
DZSJRP _Lit 299	Physalaemus cuvieri	Tijucas do Sul	PR	-25.954	-49.221	Paula Valdujo
Lit 1567	Physalaemus cuvieri	Tijucas do Sul	PR	-25.901	-49.112	Paula Valdujo
Lit 1568	Physalaemus cuvieri	Tres Barras do Parana	PR	-25.438	-53.224	Paula Valdujo
Lit 1598	Physalaemus cuvieri	Tres Barras do Parana	PR	-25.45	-53.117	Paula Valdujo
CHUNB 30629	Physalaemus cuvieri	Serra Negra do Norte	RN	-6.587	-37.36	Paula Valdujo
CHUNB 09841	Physalaemus cuvieri	Vilhena	RO	-12.088	-60.252	Paula Valdujo
UFRGS_Lit 533	Physalaemus cuvieri	Torres	RS	-29.356	-49.755	Paula Valdujo
CFBH /MZUSP _Lit 168	Physalaemus cuvieri	Chapeco	SC	-27.186	-52.619	Paula Valdujo
CFBH /MZUSP _Lit 149	Physalaemus cuvieri	Guatambu	SC	-27.089	-52.78	Paula Valdujo
CFBH _Lit 45	Physalaemus cuvieri	Araras	SP	-22.367	-47.467	Paula Valdujo
MZUSP 124221	Physalaemus cuvieri	Assis	SP	-22.601	-50.42	Paula Valdujo
VESALQ-Assis004	Physalaemus cuvieri	Assis	SP	-22.6	-50.383	Paula Valdujo
Lit 1589	Physalaemus cuvieri	Assis	SP	-22.601	-50.42	Paula Valdujo
MZUSP 131829	Physalaemus cuvieri	Bariri	SP	-22.066	-48.718	Paula Valdujo
MNRJ 45138	Physalaemus cuvieri	Bauru	SP	-22.253	-49.126	Paula Valdujo
Lit 1591	Physalaemus cuvieri	Bauru	SP	-22.333	-49.15	Paula Valdujo
MNRJ 38543	Physalaemus cuvieri	Botucatu	SP	-22.862	-48.468	Paula Valdujo
ZUEC 12020	Physalaemus cuvieri	Brotas	SP	-22.273	-48.081	Paula Valdujo
MZUSP 128523	Physalaemus cuvieri	Buri	SP	-23.751	-48.575	Paula Valdujo
DZSJRP 5831	Physalaemus cuvieri	Corumbatai	SP	-22.22	-47.626	Paula Valdujo
MZUSP 2702	Physalaemus cuvieri	Ferraz de Vasconcelos	SP	-23.561	-46.373	Paula Valdujo
MZUSP 608	Physalaemus cuvieri	Franca	SP	-20.555	-47.38	Paula Valdujo
Lit 1590	Physalaemus cuvieri	Galia	SP	-22.319	-49.577	Paula Valdujo
MZUEL/MHNCI_Lit 470	Physalaemus cuvieri	Guararapes	SP	-21.267	-50.617	Paula Valdujo
DZSJRP 10.273	Physalaemus cuvieri	Icem	SP	-20.35	-49.21	Paula Valdujo
DZSJRP 933	Physalaemus cuvieri	Icem	SP	-20.342	-49.199	Paula Valdujo
DZSJRP 932	Physalaemus cuvieri	Icem	SP	-20.342	-49.198	Paula Valdujo
DZSJRP 931	Physalaemus cuvieri	Icem	SP	-20.342	-49.197	Paula Valdujo
DZSJRP 930	Physalaemus cuvieri	Icem	SP	-20.342	-49.196	Paula Valdujo
DZSJRP 926	Physalaemus cuvieri	Icem	SP	-20.342	-49.195	Paula Valdujo
DZSJRP 8019	Physalaemus cuvieri	Icem	SP	-20.369	-49.193	Paula Valdujo
DZSJRP 8031	Physalaemus cuvieri	Icem	SP	-20.363	-49.236	Paula Valdujo
DZSJRP 8026	Physalaemus cuvieri	Icem	SP	-20.358	-49.192	Paula Valdujo
DZSJRP 7999	Physalaemus cuvieri	Icem	SP	-20.375	-49.276	Paula Valdujo
MZUSP 60968	Physalaemus cuvieri	Itapetininga	SP	-23.645	-48.123	Paula Valdujo
MZUSP 60868	Physalaemus cuvieri	Itapeva	SP	-23.914	-48.871	Paula Valdujo
MZUSP 138190	Physalaemus cuvieri	Itarare	SP	-24.08	-49.303	Paula Valdujo
MZUSP 86604	Physalaemus cuvieri	Itu	SP	-23.307	-47.284	Paula Valdujo
CFBH /ZUEC _Lit 201	Physalaemus cuvieri	Jundiai	SP	-23.2	-46.9	Paula Valdujo
MZUSP 9641	Physalaemus cuvieri	Limeira	SP	-22.598	-47.363	Paula Valdujo
DZSJRP 917	Physalaemus cuvieri	Mirassol	SP	-20.82	-49.522	Paula Valdujo
DZSJRP 5593	Physalaemus cuvieri	Mirassol	SP	-20.82	-49.522	Paula Valdujo
DZSJRP 5592	Physalaemus cuvieri	Mirassol	SP	-20.82	-49.522	Paula Valdujo
DZSJRP 5553	Physalaemus cuvieri	Mirassol	SP	-20.82	-49.522	Paula Valdujo
DZSJRP 5552	Physalaemus cuvieri	Mirassol	SP	-20.82	-49.522	Paula Valdujo
DZSJRP 5276	Physalaemus cuvieri	Mirassol	SP	-20.82	-49.522	Paula Valdujo
DZSJRP 5275	Physalaemus cuvieri	Mirassol	SP	-20.82	-49.521	Paula Valdujo
DZSJRP 4093	Physalaemus cuvieri	Mirassol	SP	-20.819	-49.521	Paula Valdujo
DZSJRP 4092	Physalaemus cuvieri	Mirassol	SP	-20.819	-49.521	Paula Valdujo
DZSJRP 4091	Physalaemus cuvieri	Mirassol	SP	-20.819	-49.521	Paula Valdujo
MZUSP 93172	Physalaemus cuvieri	Monte Alto	SP	-21.258	-48.533	Paula Valdujo
DZSJRP 6415	Physalaemus cuvieri	Nova Alianca	SP	-21.067	-49.533	Paula Valdujo
DZSJRP 9553	Physalaemus cuvieri	Palestina	SP	-20.39	-49.433	Paula Valdujo
CFBH /MZUSP MD5159	Physalaemus cuvieri	Piedade	SP	-23.883	-47.392	Paula Valdujo
MNRJ 34325	Physalaemus cuvieri	Piraju	SP	-23.186	-49.366	Paula Valdujo
MNRJ 52112	Physalaemus cuvieri	Pirassununga	SP	-21.995	-47.39	Paula Valdujo
CFBH _Lit 15	Physalaemus cuvieri	Rio Claro	SP	-22.417	-47.55	Paula Valdujo
MNRJ 34893	Physalaemus cuvieri	Rio Claro	SP	-22.373	-47.579	Paula Valdujo
CFBH /CVJJ_Lit 112	Physalaemus cuvieri	Sao Jose do Barreiro	SP	-22.643	-44.657	Paula Valdujo
DZSJRP 946	Physalaemus cuvieri	Sao Jose do Rio Preto	SP	-20.821	-49.381	Paula Valdujo
DZSJRP 945	Physalaemus cuvieri	Sao Jose do Rio Preto	SP	-20.821	-49.381	Paula Valdujo
DZSJRP 944	Physalaemus cuvieri	Sao Jose do Rio Preto	SP	-20.821	-49.381	Paula Valdujo
DZSJRP 943	Physalaemus cuvieri	Sao Jose do Rio Preto	SP	-20.821	-49.381	Paula Valdujo
DZSJRP 942	Physalaemus cuvieri	Sao Jose do Rio Preto	SP	-20.821	-49.381	Paula Valdujo
DZSJRP 941	Physalaemus cuvieri	Sao Jose do Rio Preto	SP	-20.821	-49.381	Paula Valdujo
DZSJRP 940	Physalaemus cuvieri	Sao Jose do Rio Preto	SP	-20.821	-49.38	Paula Valdujo
DZSJRP 939	Physalaemus cuvieri	Sao Jose do Rio Preto	SP	-20.821	-49.38	Paula Valdujo
DZSJRP 938	Physalaemus cuvieri	Sao Jose do Rio Preto	SP	-20.821	-49.38	Paula Valdujo
DZSJRP 937	Physalaemus cuvieri	Sao Jose do Rio Preto	SP	-20.82	-49.38	Paula Valdujo
DZSJRP 936	Physalaemus cuvieri	Sao Jose do Rio Preto	SP	-20.82	-49.38	Paula Valdujo
DZSJRP 920	Physalaemus cuvieri	Sao Jose do Rio Preto	SP	-20.82	-49.38	Paula Valdujo
DZSJRP 918	Physalaemus cuvieri	Sao Jose do Rio Preto	SP	-20.82	-49.379	Paula Valdujo
DZSJRP 4062	Physalaemus cuvieri	Sao Jose do Rio Preto	SP	-20.868	-49.31	Paula Valdujo
DZSJRP 2321	Physalaemus cuvieri	Sao Jose do Rio Preto	SP	-20.822	-49.381	Paula Valdujo
DZSJRP 927	Physalaemus cuvieri	Sao Jose do Rio Preto	SP	-20.82	-49.38	Paula Valdujo
DZSJRP 923	Physalaemus cuvieri	Sao Jose do Rio Preto	SP	-20.82	-49.38	Paula Valdujo
DZSJRP 935	Physalaemus cuvieri	Sao Jose do Rio Preto	SP	-20.82	-49.38	Paula Valdujo
DZSJRP 934	Physalaemus cuvieri	Sao Jose do Rio Preto	SP	-20.82	-49.38	Paula Valdujo
DZSJRP 1613	Physalaemus cuvieri	Sao Jose do Rio Preto	SP	-20.821	-49.381	Paula Valdujo
CHUNB 47322	Physalaemus cuvieri	Ananas	TO	-6.233	-48.185	Paula Valdujo
CFBH 11404	Physalaemus cuvieri	Babaculandia	TO	-7.175	-47.855	Paula Valdujo
MZUSP 127015	Physalaemus cuvieri	Babaculandia	TO	-7.175	-47.855	Paula Valdujo
CFBH 11473	Physalaemus cuvieri	Babaculandia	TO	-7.226	-47.923	Paula Valdujo
CHUNB 13942	Physalaemus cuvieri	Caseara	TO	-9.4	-49.848	Paula Valdujo
CHUNB 46012	Physalaemus cuvieri	Caseara	TO	-9.317	-49.958	Paula Valdujo
CHUNB 46004	Physalaemus cuvieri	Caseara	TO	-9.304	-49.959	Paula Valdujo
CFBH 11403	Physalaemus cuvieri	Darcinopolis	TO	-6.801	-47.529	Paula Valdujo
CHUNB 35071	Physalaemus cuvieri	Dianopolis	TO	-11.7	-46.809	Paula Valdujo
CHUNB 38980	Physalaemus cuvieri	Formoso do Araguaia	TO	-11.959	-50.098	Paula Valdujo
MZUSP 127107	Physalaemus cuvieri	Guarai	TO	-8.739	-48.441	Paula Valdujo
Lit 2742	Physalaemus cuvieri	Guarai	TO	-8.617	-48.32	Paula Valdujo
Lit 2744	Physalaemus cuvieri	Guarai	TO	-8.641	-48.423	Paula Valdujo
Lit 2743	Physalaemus cuvieri	Guarai	TO	-8.608	-48.304	Paula Valdujo
MZUSP 127332	Physalaemus cuvieri	Ipueiras	TO	-11.136	-48.404	Paula Valdujo
MNRJ 48289	Physalaemus cuvieri	Mateiros	TO	-10.577	-46.507	Paula Valdujo
MNRJ 48228	Physalaemus cuvieri	Nova Olinda	TO	-7.638	-48.36	Paula Valdujo
Lit 1585	Physalaemus cuvieri	Palmas	TO	-10.218	-48.153	Paula Valdujo
MZUSP 137755	Physalaemus cuvieri	Palmas	TO	-10.218	-48.153	Paula Valdujo
Lit 2752	Physalaemus cuvieri	Palmeirante	TO	-7.828	-47.997	Paula Valdujo
MNRJ 42044	Physalaemus cuvieri	Palmeirante	TO	-7.886	-48.156	Paula Valdujo
Lit 2749	Physalaemus cuvieri	Palmeirante	TO	-7.873	-47.952	Paula Valdujo
MZUSP 111758	Physalaemus cuvieri	Parana	TO	-12.695	-47.812	Paula Valdujo
Lit 2753	Physalaemus cuvieri	Parana	TO	-12.605	-47.899	Paula Valdujo
Lit 2754	Physalaemus cuvieri	Parana	TO	-12.592	-47.877	Paula Valdujo
MZUSP 103247	Physalaemus cuvieri	Peixe	TO	-11.996	-48.555	Paula Valdujo
Lit 2756	Physalaemus cuvieri	Peixe	TO	-12.261	-48.411	Paula Valdujo
Lit 2755	Physalaemus cuvieri	Peixe	TO	-12.288	-48.416	Paula Valdujo
Lit 3059	Physalaemus cuvieri	Porto Nacional	TO	-10.45	-48.4	Paula Valdujo
Lit 3060	Physalaemus cuvieri	Porto Nacional	TO	-10.117	-48.417	Paula Valdujo
Lit 3061	Physalaemus cuvieri	Porto Nacional	TO	-10.083	-48.45	Paula Valdujo
PHV 1416	Physalaemus nattereri	Santa Maria da Vitoria	BA	-13.017	-44.614	Paula Valdujo
CFBH 20561	Physalaemus nattereri	Sao Desiderio	BA	-13	-45	Paula Valdujo
PHV 2077	Physalaemus nattereri	Sao Desiderio	BA	-12.382	-44.92	Paula Valdujo
CFBH 20531	Physalaemus nattereri	Sao Desiderio	BA	-12.799	-45.483	Paula Valdujo
PHV 1127	Physalaemus nattereri	Sao Desiderio	BA	-12.366	-44.971	Paula Valdujo
MNRJ 45293	Physalaemus nattereri	Brasilia	DF	-15.781	-47.797	Paula Valdujo
CHUNB 43694	Physalaemus nattereri	Brasilia	DF	-15.928	-47.882	Paula Valdujo
CHUNB 39355	Physalaemus nattereri	Alexania	GO	-16.148	-48.57	Paula Valdujo
CHUNB 39391	Physalaemus nattereri	Alexania	GO	-16.147	-48.578	Paula Valdujo
CHUNB 39325	Physalaemus nattereri	Alexania	GO	-16.089	-48.482	Paula Valdujo
CHUNB 36897	Physalaemus nattereri	Alvorada do Norte	GO	-14.566	-46.631	Paula Valdujo
MNRJ 40828	Physalaemus nattereri	Apore	GO	-18.768	-52.045	Paula Valdujo
CHUNB/MNRJ /CEPBUCG/ZUFG _Lit 217	Physalaemus nattereri	Apore	GO	-18.674	-51.881	Paula Valdujo
CFBH 673	Physalaemus nattereri	Baliza	GO	-16.36	-52.438	Paula Valdujo
CHUNB 16201	Physalaemus nattereri	Britania	GO	-15.237	-51.208	Paula Valdujo
MZUSP 75113	Physalaemus nattereri	Caldas Novas	GO	-17.709	-48.645	Paula Valdujo
MZUSP 86569	Physalaemus nattereri	Campos Belos	GO	-13	-46.514	Paula Valdujo
ZUFG 551	Physalaemus nattereri	Chapadao do Ceu	GO	-18.47	-52.652	Paula Valdujo
ZUFG 2520	Physalaemus nattereri	Cocalzinho de Goias	GO	-15.655	-48.602	Paula Valdujo
ZUFG 2713	Physalaemus nattereri	Cristalina	GO	-16.698	-47.518	Paula Valdujo
ZUFG 2661	Physalaemus nattereri	Cristianopolis	GO	-17.213	-48.707	Paula Valdujo
CHUNB 38437	Physalaemus nattereri	Flores de Goias	GO	-14.651	-46.904	Paula Valdujo
ZUFG 3140	Physalaemus nattereri	Goiania	GO	-16.642	-49.275	Paula Valdujo
ZUFG 2751	Physalaemus nattereri	Goias	GO	-15.847	-50.243	Paula Valdujo
ZUFG 1331	Physalaemus nattereri	Goiatuba	GO	-17.993	-49.66	Paula Valdujo
ZUFG 1042	Physalaemus nattereri	Guapo	GO	-16.911	-49.572	Paula Valdujo
ZUFG 3311	Physalaemus nattereri	Jatai	GO	-17.909	-51.732	Paula Valdujo
CHUNB 25078	Physalaemus nattereri	Luziania	GO	-16.481	-47.992	Paula Valdujo
MNRJ 27830	Physalaemus nattereri	Mambai	GO	-14.412	-46.065	Paula Valdujo
Lit 2403	Physalaemus nattereri	Minacu	GO	-13.526	-48.253	Paula Valdujo
Lit 2402	Physalaemus nattereri	Minacu	GO	-13.487	-48.27	Paula Valdujo
MNRJ 24689	Physalaemus nattereri	Minacu	GO	-13.498	-48.348	Paula Valdujo
CHUNB 13836	Physalaemus nattereri	Mineiros	GO	-17.613	-52.764	Paula Valdujo
ZUFG 2904	Physalaemus nattereri	Mineiros	GO	-17.559	-52.675	Paula Valdujo
ZUFG 3453	Physalaemus nattereri	Montes Claros de Goias	GO	-15.914	-51.579	Paula Valdujo
MNRJ 40588	Physalaemus nattereri	Mossamedes	GO	-16.287	-50.141	Paula Valdujo
CFBH 8189	Physalaemus nattereri	Ouro Verde de Goias	GO	-16.255	-49.22	Paula Valdujo
Lit 2410	Physalaemus nattereri	Ouro Verde de Goias	GO	-16.256	-49.215	Paula Valdujo
ZUFG 2131	Physalaemus nattereri	Palmeiras de Goias	GO	-16.809	-49.946	Paula Valdujo
MZUSP 126718	Physalaemus nattereri	Petrolina de Goias	GO	-16.112	-49.314	Paula Valdujo
ZUFG 614	Physalaemus nattereri	Piracanjuba	GO	-17.329	-48.992	Paula Valdujo
CHUNB 43374	Physalaemus nattereri	Pires do Rio	GO	-17.388	-48.289	Paula Valdujo
MNRJ 25119	Physalaemus nattereri	Pontalina	GO	-17.637	-49.646	Paula Valdujo
ZUFG 2368	Physalaemus nattereri	Pontalina	GO	-17.53	-49.538	Paula Valdujo
MZUSP 10400	Physalaemus nattereri	Quirinopolis	GO	-18.437	-50.53	Paula Valdujo
MZUSP 10416	Physalaemus nattereri	Rio Verde	GO	-17.739	-51.038	Paula Valdujo
PHV 2939	Physalaemus nattereri	Santa Rita do Araguaia	GO	-17.23	-53.16	Paula Valdujo
PHV 2938	Physalaemus nattereri	Santa Rita do Araguaia	GO	-17.31	-53.17	Paula Valdujo
PHV 2908	Physalaemus nattereri	Santa Rita do Araguaia	GO	-17.28	-53.13	Paula Valdujo
PHV 3024	Physalaemus nattereri	Santa Rita do Araguaia	GO	-17.27	-53.14	Paula Valdujo
CHUNB 35366	Physalaemus nattereri	Sao Domingos	GO	-13.537	-46.487	Paula Valdujo
MNRJ 24646	Physalaemus nattereri	Sao Simao	GO	-19.01	-50.59	Paula Valdujo
CHUNB 16206	Physalaemus nattereri	Serranopolis	GO	-18.224	-52.212	Paula Valdujo
MNRJ 18245	Physalaemus nattereri	Silvania	GO	-16.603	-48.547	Paula Valdujo
CHUNB 44743	Physalaemus nattereri	Tres Ranchos	GO	-18.344	-47.782	Paula Valdujo
Lit 2401	Physalaemus nattereri	Carolina	MA	-7.258	-47.519	Paula Valdujo
Lit 2399	Physalaemus nattereri	Carolina	MA	-7.196	-47.422	Paula Valdujo
CHUNB 51696	Physalaemus nattereri	Carolina	MA	-7.25	-47.375	Paula Valdujo
Lit 2400	Physalaemus nattereri	Estreito	MA	-6.652	-47.403	Paula Valdujo
CFBH 8133	Physalaemus nattereri	Porto Franco	MA	-6.368	-47.18	Paula Valdujo
Lit 2121	Physalaemus nattereri	Porto Franco	MA	-6.302	-47.364	Paula Valdujo
CFBH 11573	Physalaemus nattereri	Araxa	MG	-19.636	-46.972	Paula Valdujo
MZUSP 23225	Physalaemus nattereri	Arinos	MG	-15.749	-45.987	Paula Valdujo
CHUNB 44310	Physalaemus nattereri	Buritizeiro	MG	-17.286	-45.192	Paula Valdujo
ZUEC 2259	Physalaemus nattereri	Campo Belo	MG	-20.92	-45.257	Paula Valdujo
CHUNB 34056	Physalaemus nattereri	Chapada Gaucha	MG	-15.469	-45.456	Paula Valdujo
CFBH 9631	Physalaemus nattereri	Gurinhata	MG	-19.098	-49.869	Paula Valdujo
MZUSP 10380	Physalaemus nattereri	Ituiutaba	MG	-18.992	-49.544	Paula Valdujo
MNRJ 38500	Physalaemus nattereri	Joao Pinheiro	MG	-17.605	-45.934	Paula Valdujo
MNRJ 24696	Physalaemus nattereri	Manga	MG	-14.647	-44.093	Paula Valdujo
MNRJ 37058	Physalaemus nattereri	Paracatu	MG	-17.174	-46.884	Paula Valdujo
MNRJ 3144	Physalaemus nattereri	Pirapora	MG	-17.399	-44.867	Paula Valdujo
MZUSP 25842	Physalaemus nattereri	Planura	MG	-20.081	-48.646	Paula Valdujo
CHUNB 49399	Physalaemus nattereri	Sacramento	MG	-19.887	-47.358	Paula Valdujo
MNRJ 39474	Physalaemus nattereri	Uberlandia	MG	-19.028	-48.331	Paula Valdujo
MNRJ 35567	Physalaemus nattereri	Unai	MG	-16.375	-46.819	Paula Valdujo
MNRJ 24637	Physalaemus nattereri	Varzea da Palma	MG	-17.496	-44.726	Paula Valdujo
MNRJ 31010	Physalaemus nattereri	Agua Clara	MS	-19.33	-52.709	Paula Valdujo
ZUFMS 402	Physalaemus nattereri	Anastacio	MS	-20.707	-55.761	Paula Valdujo
MZUSP 12410	Physalaemus nattereri	Aquidauana	MS	-19.755	-55.863	Paula Valdujo
ZUEC 1260	Physalaemus nattereri	Bela Vista	MS	-21.937	-56.537	Paula Valdujo
CHUNB/ZUFMS_Lit 3122	Physalaemus nattereri	Bodoquena	MS	-20.789	-56.755	Paula Valdujo
CHUNB/ZUFMS_Lit 249	Physalaemus nattereri	Bodoquena	MS	-20.672	-56.799	Paula Valdujo
CHUNB/ZUFMS_Lit 3196	Physalaemus nattereri	Bodoquena	MS	-20.791	-56.757	Paula Valdujo
ZUFMS 182	Physalaemus nattereri	Bodoquena	MS	-20.553	-56.692	Paula Valdujo
CHUNB/ZUFMS_Lit 3159	Physalaemus nattereri	Bonito	MS	-21.124	-56.744	Paula Valdujo
CFBH 14199	Physalaemus nattereri	Bonito	MS	-21.007	-56.46	Paula Valdujo
ZUFMS 35	Physalaemus nattereri	Campo Grande	MS	-20.913	-54.249	Paula Valdujo
ZUEC 5157	Physalaemus nattereri	Campo Grande	MS	-20.443	-54.646	Paula Valdujo
DZSJRP 6038	Physalaemus nattereri	Cassilandia	MS	-19.113	-51.734	Paula Valdujo
ZUFMS 758	Physalaemus nattereri	Costa Rica	MS	-18.64	-53.197	Paula Valdujo
DZSJRP 2846	Physalaemus nattereri	Costa Rica	MS	-18.544	-53.129	Paula Valdujo
MZUSP 61031	Physalaemus nattereri	Coxim	MS	-18.28	-54.674	Paula Valdujo
ZUFMS 799	Physalaemus nattereri	Jardim	MS	-21.582	-56.353	Paula Valdujo
MNRJ 13041	Physalaemus nattereri	Miranda	MS	-20.12	-56.598	Paula Valdujo
ZUFMS 399	Physalaemus nattereri	Nioaque	MS	-21.101	-55.899	Paula Valdujo
CFBH 10167	Physalaemus nattereri	Nova Andradina	MS	-21.926	-53.422	Paula Valdujo
MNRJ 3341	Physalaemus nattereri	Paranaiba	MS	-19.527	-51.395	Paula Valdujo
ZUEC 6729	Physalaemus nattereri	Ribas do Rio Pardo	MS	-20.443	-53.759	Paula Valdujo
DZSJRP 2806	Physalaemus nattereri	Rio Brilhante	MS	-21.802	-54.546	Paula Valdujo
MNRJ 31013	Physalaemus nattereri	Sonora	MS	-17.563	-54.463	Paula Valdujo
MNRJ 2402	Physalaemus nattereri	Tres Lagoas	MS	-20.438	-52.211	Paula Valdujo
CFBH 14426	Physalaemus nattereri	Acorizal	MT	-15.178	-56.318	Paula Valdujo
PHV 2370	Physalaemus nattereri	Agua Boa	MT	-14.034	-52.252	Paula Valdujo
ZUEC 7499	Physalaemus nattereri	Agua Boa	MT	-14.05	-52.158	Paula Valdujo
MZUSP 66775	Physalaemus nattereri	Alto Araguaia	MT	-17.445	-53.468	Paula Valdujo
MZUSP 114620	Physalaemus nattereri	Alto Araguaia	MT	-17.424	-53.484	Paula Valdujo
PHV 3023	Physalaemus nattereri	Alto Araguaia	MT	-17.51	-53.25	Paula Valdujo
PHV 2595	Physalaemus nattereri	Alto Taquari	MT	-17.71	-53.27	Paula Valdujo
PHV 2567	Physalaemus nattereri	Alto Taquari	MT	-18.04	-53.17	Paula Valdujo
UFMT 5841	Physalaemus nattereri	Araputanga	MT	-15.256	-58.457	Paula Valdujo
UFMT 546	Physalaemus nattereri	Barra do Bugres	MT	-15.089	-57.431	Paula Valdujo
PHV 2294	Physalaemus nattereri	Barra do Garcas	MT	-15.87	-52.2	Paula Valdujo
PHV 2704	Physalaemus nattereri	Barra do Garcas	MT	-15.71	-52.25	Paula Valdujo
MNRJ 24697	Physalaemus nattereri	Caceres	MT	-16.528	-57.837	Paula Valdujo
ZUEC 7063	Physalaemus nattereri	Caceres	MT	-16.071	-57.679	Paula Valdujo
MNRJ 35128	Physalaemus nattereri	Chapada dos Guimaraes	MT	-15.136	-55.518	Paula Valdujo
MNRJ 453	Physalaemus nattereri	Cuiaba	MT	-15.449	-55.935	Paula Valdujo
ZUEC 5155	Physalaemus nattereri	Cuiaba	MT	-15.596	-56.097	Paula Valdujo
UFMT 2450	Physalaemus nattereri	Lucas do Rio Verde	MT	-13.038	-56.166	Paula Valdujo
CHUNB 40765	Physalaemus nattereri	Nobres	MT	-14.364	-55.779	Paula Valdujo
PHV 2412	Physalaemus nattereri	Nova Nazare	MT	-13.95	-51.918	Paula Valdujo
MZUSP 91030	Physalaemus nattereri	Nova Xavantina	MT	-14.592	-52.409	Paula Valdujo
MZUSP 57285	Physalaemus nattereri	Pocone	MT	-16.784	-56.949	Paula Valdujo
MZUSP 61215	Physalaemus nattereri	Pontes e Lacerda	MT	-15.525	-59.454	Paula Valdujo
MZUSP 52173	Physalaemus nattereri	Porto Esperidiao	MT	-15.957	-58.981	Paula Valdujo
MZUSP 132997	Physalaemus nattereri	Porto Estrela	MT	-15.524	-57.215	Paula Valdujo
MNRJ 45290	Physalaemus nattereri	Rio Branco	MT	-15.275	-58.15	Paula Valdujo
DZSJRP 4834	Physalaemus nattereri	Sao Jose dos Quatro Marcos	MT	-15.621	-58.176	Paula Valdujo
UFMT 2355	Physalaemus nattereri	Tangara da Serra	MT	-14.431	-58.322	Paula Valdujo
UFMT 3134	Physalaemus nattereri	Vale de Sao Domingos	MT	-14.962	-58.954	Paula Valdujo
UFMT 3924	Physalaemus nattereri	Varzea Grande	MT	-15.556	-56.281	Paula Valdujo
MZUSP 91747	Physalaemus nattereri	Vila Bela da Santissima Trindade	MT	-15.187	-59.983	Paula Valdujo
DZSJRP 10860	Physalaemus nattereri	Jacarezinho	PR	-23.076	-49.83	Paula Valdujo
CFBH _Lit 36	Physalaemus nattereri	Araras	SP	-22.367	-47.467	Paula Valdujo
VESALQ-Assis003	Physalaemus nattereri	Assis	SP	-22.6	-50.383	Paula Valdujo
Lit 939	Physalaemus nattereri	Assis	SP	-22.601	-50.42	Paula Valdujo
CFBH 20018	Physalaemus nattereri	Assis	SP	-22.601	-50.42	Paula Valdujo
DZSJRP 1588	Physalaemus nattereri	Auriflama	SP	-20.686	-50.555	Paula Valdujo
CFBH 19772	Physalaemus nattereri	Bauru	SP	-22.253	-49.126	Paula Valdujo
Lit 941	Physalaemus nattereri	Bauru	SP	-22.333	-49.15	Paula Valdujo
ZUEC 3690	Physalaemus nattereri	Bauru	SP	-22.31	-49.06	Paula Valdujo
ZUEC 7039	Physalaemus nattereri	Botucatu	SP	-22.88	-48.44	Paula Valdujo
DZSJRP 9064	Physalaemus nattereri	Botucatu	SP	-22.886	-48.445	Paula Valdujo
ZUEC 12022	Physalaemus nattereri	Brotas	SP	-22.28	-48.12	Paula Valdujo
CFBH 404	Physalaemus nattereri	Brotas	SP	-22.273	-48.081	Paula Valdujo
MZUSP 94818	Physalaemus nattereri	Colina	SP	-20.746	-48.588	Paula Valdujo
CFBH 2056	Physalaemus nattereri	Corumbatai	SP	-22.236	-47.611	Paula Valdujo
DZSJRP 8247	Physalaemus nattereri	Cosmorama	SP	-20.478	-49.778	Paula Valdujo
CFBH 3689	Physalaemus nattereri	Descalvado	SP	-21.881	-47.654	Paula Valdujo
MZUSP 60343	Physalaemus nattereri	Dourado	SP	-22.117	-48.333	Paula Valdujo
DZSJRP 1913	Physalaemus nattereri	Dracena	SP	-21.483	-51.533	Paula Valdujo
ZUEC 9955	Physalaemus nattereri	Fernandopolis	SP	-20.28	-50.24	Paula Valdujo
DZSJRP 1586	Physalaemus nattereri	Floreal	SP	-20.677	-50.145	Paula Valdujo
DZSJRP 9422	Physalaemus nattereri	Galia	SP	-22.291	-49.553	Paula Valdujo
Lit 940	Physalaemus nattereri	Galia	SP	-22.319	-49.577	Paula Valdujo
DZSJRP 8330	Physalaemus nattereri	Guaira	SP	-20.318	-48.311	Paula Valdujo
DZSJRP 5868	Physalaemus nattereri	Guapiacu	SP	-20.795	-49.22	Paula Valdujo
MZUEL/MHNCI_Lit 458	Physalaemus nattereri	Guararapes	SP	-21.267	-50.617	Paula Valdujo
DZSJRP 1602	Physalaemus nattereri	Ibira	SP	-21.103	-49.188	Paula Valdujo
MZUSP 95161	Physalaemus nattereri	Ibitinga	SP	-21.792	-48.848	Paula Valdujo
DZSJRP 10.272	Physalaemus nattereri	Icem	SP	-20.35	-49.21	Paula Valdujo
DZSJRP 1589	Physalaemus nattereri	Icem	SP	-20.342	-49.195	Paula Valdujo
DZSJRP 8025	Physalaemus nattereri	Icem	SP	-20.358	-49.192	Paula Valdujo
DZSJRP 8015	Physalaemus nattereri	Icem	SP	-20.356	-49.202	Paula Valdujo
DZSJRP 7991	Physalaemus nattereri	Icem	SP	-20.355	-49.205	Paula Valdujo
ZUFMS 5	Physalaemus nattereri	Ilha Solteira	SP	-20.43	-51.257	Paula Valdujo
DZSJRP 1582	Physalaemus nattereri	Indiapora	SP	-19.98	-50.29	Paula Valdujo
DZSJRP 1595	Physalaemus nattereri	Ipigua	SP	-20.657	-49.387	Paula Valdujo
DZSJRP 1597	Physalaemus nattereri	Itajobi	SP	-21.318	-49.054	Paula Valdujo
CFBH 9785	Physalaemus nattereri	Itirapina	SP	-22.237	-47.831	Paula Valdujo
CFBH 9806	Physalaemus nattereri	Itirapina	SP	-22.186	-47.878	Paula Valdujo
ZUEC 12884	Physalaemus nattereri	Itirapina	SP	-22.294	-47.834	Paula Valdujo
DZSJRP 8280	Physalaemus nattereri	Jaboticabal	SP	-21.255	-48.322	Paula Valdujo
MNRJ 24737	Physalaemus nattereri	Lencois Paulista	SP	-22.674	-48.825	Paula Valdujo
DZSJRP 11056	Physalaemus nattereri	Macaubal	SP	-20.806	-49.964	Paula Valdujo
DZSJRP 10583	Physalaemus nattereri	Macaubal	SP	-20.74	-49.937	Paula Valdujo
DZSJRP 6409	Physalaemus nattereri	Nova Alianca	SP	-21.076	-49.543	Paula Valdujo
DZSJRP 8068	Physalaemus nattereri	Nova Alianca	SP	-21.067	-49.533	Paula Valdujo
DZSJRP 6913	Physalaemus nattereri	Nova Alianca	SP	-21.078	-49.54	Paula Valdujo
DZSJRP 11472	Physalaemus nattereri	Novo Horizonte	SP	-21.468	-49.221	Paula Valdujo
DZSJRP 11904	Physalaemus nattereri	Palestina	SP	-20.321	-49.498	Paula Valdujo
DZSJRP 9232	Physalaemus nattereri	Palestina	SP	-20.39	-49.433	Paula Valdujo
CFBH 13988	Physalaemus nattereri	Pedregulho	SP	-20.207	-47.438	Paula Valdujo
MNRJ 45292	Physalaemus nattereri	Piraju	SP	-23.186	-49.366	Paula Valdujo
CFBH 7176	Physalaemus nattereri	Pirassununga	SP	-21.995	-47.39	Paula Valdujo
DZSJRP 11934	Physalaemus nattereri	Planalto	SP	-21.001	-49.936	Paula Valdujo
DZSJRP 1600	Physalaemus nattereri	Potirendaba	SP	-21.043	-49.377	Paula Valdujo
CFBH _Lit 1	Physalaemus nattereri	Rio Claro	SP	-22.417	-47.55	Paula Valdujo
CFBH 4226	Physalaemus nattereri	Rio Claro	SP	-22.373	-47.579	Paula Valdujo
DZSJRP 1596	Physalaemus nattereri	Riolandia	SP	-19.981	-49.682	Paula Valdujo
DZSJRP 1592	Physalaemus nattereri	Rubineia	SP	-20.179	-51.002	Paula Valdujo
DZSJRP 11468	Physalaemus nattereri	Sales	SP	-21.4	-49.502	Paula Valdujo
MZUSP 25982	Physalaemus nattereri	Santa Fe do Sul	SP	-20.242	-50.952	Paula Valdujo
DZSJRP 6347	Physalaemus nattereri	Santa Fe do Sul	SP	-20.185	-50.895	Paula Valdujo
DZSJRP 6342	Physalaemus nattereri	Santa Fe do Sul	SP	-20.178	-50.892	Paula Valdujo
DZSJRP 11495	Physalaemus nattereri	Santo Antonio do Aracangua	SP	-20.926	-50.349	Paula Valdujo
CFBH 11317	Physalaemus nattereri	Sao Jose do Rio Pardo	SP	-21.603	-46.879	Paula Valdujo
ZUEC 11497	Physalaemus nattereri	Sao Jose do Rio Preto	SP	-20.82	-49.37	Paula Valdujo
DZSJRP 154	Physalaemus nattereri	Sao Jose do Rio Preto	SP	-20.82	-49.379	Paula Valdujo
DZSJRP 1579	Physalaemus nattereri	Tabapua	SP	-20.964	-49.032	Paula Valdujo
ZUEC 3890	Physalaemus nattereri	Taquaritinga	SP	-21.425	-48.537	Paula Valdujo
MZUSP 135857	Physalaemus nattereri	Teodoro Sampaio	SP	-22.416	-52.373	Paula Valdujo
DZSJRP 11445	Physalaemus nattereri	Teodoro Sampaio	SP	-22.545	-52.234	Paula Valdujo
MZUSP 26020	Physalaemus nattereri	Tres Fronteiras	SP	-20.272	-50.869	Paula Valdujo
DZSJRP 1906	Physalaemus nattereri	Tupi Paulista	SP	-21.381	-51.571	Paula Valdujo
DZSJRP 11942	Physalaemus nattereri	Turmalina	SP	-20.083	-50.457	Paula Valdujo
DZSJRP 11851	Physalaemus nattereri	Turmalina	SP	-20.004	-50.436	Paula Valdujo
DZSJRP 11509	Physalaemus nattereri	Uniao Paulista	SP	-20.908	-49.921	Paula Valdujo
MZUSP 12920	Physalaemus nattereri	Urania	SP	-20.208	-50.652	Paula Valdujo
DZSJRP 8111	Physalaemus nattereri	Vitoria Brasil	SP	-20.197	-50.484	Paula Valdujo
DZSJRP 955	Physalaemus nattereri	Votuporanga	SP	-20.423	-49.973	Paula Valdujo
DZSJRP 11966	Physalaemus nattereri	Votuporanga	SP	-20.457	-49.989	Paula Valdujo
CFBH 8157	Physalaemus nattereri	Aguiarnopolis	TO	-6.487	-47.513	Paula Valdujo
CFBH 11465	Physalaemus nattereri	Araguaina	TO	-7.331	-48.587	Paula Valdujo
Lit 2222	Physalaemus nattereri	Babaculandia	TO	-7.49	-48.198	Paula Valdujo
Lit 938	Physalaemus nattereri	Palmas	TO	-10.218	-48.153	Paula Valdujo
MZUSP 133074	Physalaemus nattereri	Palmas	TO	-10.218	-48.153	Paula Valdujo
Lit 2406	Physalaemus nattereri	Palmeirante	TO	-7.828	-47.997	Paula Valdujo
ZUEC 2683	Physalaemus nattereri	Parana	TO	-12.695	-47.812	Paula Valdujo
Lit 2407	Physalaemus nattereri	Parana	TO	-12.605	-47.899	Paula Valdujo
Lit 2408	Physalaemus nattereri	Parana	TO	-12.592	-47.877	Paula Valdujo
Lit 2409	Physalaemus nattereri	Parana	TO	-12.572	-47.877	Paula Valdujo
MNRJ 41537	Physalaemus nattereri	Porto Alegre do Tocantins	TO	-11.511	-47.046	Paula Valdujo
CHUNB 47674	Physalaemus nattereri	Porto Nacional	TO	-10.544	-48.496	Paula Valdujo
Lit 3062	Physalaemus nattereri	Porto Nacional	TO	-10.45	-48.4	Paula Valdujo
Lit 3063	Physalaemus nattereri	Porto Nacional	TO	-10.117	-48.417	Paula Valdujo
Lit 3064	Physalaemus nattereri	Porto Nacional	TO	-10.083	-48.45	Paula Valdujo
DZSJRP 1688	Physalaemus nattereri	Tocantinia	TO	-9.564	-48.377	Paula Valdujo
