# Supplementary material for: Does behavioral thermal tolerance predict distribution pattern and habitat use in two sympatric Neotropical frogs?
Source: PLoS One. 2020 Sep 22;15(9):e0239485. doi: 10.1371/journal.pone.0239485 (PMC7508379; doi:10.1371/journal.pone.0239485)
Supplement: S5 Table — [45–50]. (XLSX) [file pone.0239485.s008.xlsx]

## Sheet: S5 Table
S5 Table. Habitat and abundance data for both species in six localities of the Cerrado ecoregion.
Open				Non-open				Gallery forest/									more	more	locality	state	latitude	longitude	Source
campo sujo		campo cerrado		typical cerrado		cerradão		semideciduous forest		Total open		Total non-open		chi-square	Fisher	p	abundant	abundant
P. cuvieri	P. nattereri	P. cuvieri	P. nattereri	P. cuvieri	P. nattereri	P. cuvieri	P. nattereri	P. cuvieri	P. nattereri	P. cuvieri	P. nattereri	P. cuvieri	P. nattereri				in open	in non-open
1428	162	518	251	831	144	182	166			1946	413	1013	310	18.85		< 0.001	cuv/nat		EE Santa Barbara	SP	-22.8164	-49.2367	this study plus Araujo et al. (2013)
17	1	0	0	14	19			9	43	17	1	23	62		< 0.00001	> 0.5		nat	EE Jatai	SP	-21.6175	-47.7653	Oliveira (2012)
130	3	181	13	8	16	4	1			311	16	12	17	91.43		< 0.001	cuv		EE Itirapina	SP	-22.2194	-47.8983	Thomé (2006)
		28	4			60	3			28	4	60	3		0.2204	> 0.5	cuv/nat		EFLEX Silvania	GO	-16.63	-48.66	Motta (2019)
2	21					0	6			2	21	0	6		1	> 0.5		cuv	RPPN Cabeceira do Prata	MS	-21.4653	-56.4423	Duleba (2013)
13	14			11	22	44	10	38	76	13	14	93	108	0.03		> 0.5		cuv/nat	Rio Apore	GO/MS	-18.7779	-52.3848	Ramalho et al. (2014)
										Pooled abundances
										2317	469	1201	506
